# Supplementary material for: Protective effects of miR-24-2-5p in early stages of breast cancer bone metastasis
Source: Breast Cancer Res. 2024 Dec 18;26:186. doi: 10.1186/s13058-024-01934-2 (PMC11656574; doi:10.1186/s13058-024-01934-2)
Supplement: Supplementary file 2 — Supplementary Material 2: List of primers used in real-time qPCR, and ‘miRBAse’ accession numbers (https://mirbase.org, Accessed on May 2021) of miR-24-2 forms. [file 13058_2024_1934_MOESM2_ESM.xlsx]

## Sheet: Feuil1
Table S1
Target:	Sequence Forward Primer	Sequence Reverse Primer
hsa-WDFY1	ACATTGCCAGGGGACTGATG	GAGAAAACCCAGTCGCCAGA
hsa-TAF9B	ATAGCAACCCCACAAACGGT	GGTGTGGACTGAGAAGGTGG
hsa-PEX10	CAGAAGGACGAGTACTACCGC	GCTCAACCTCCTTCCTCCAC
hsa-HLA-A	TCACAGACTGACCGAGTGG	CGTCGCAGCCATACATTATCT
hsa-CNNM4	ATCAAGATCACTCGGCAGCA	TGCACCCGTCTATGGGAAAC
hsa-SH3BGRL2	GGTCATCCGCGTGTTCATCG	AACCACATCTTGCTGCTTCTTC
hsa-IL6ST	ACAGCATCCAGTGTCACCTTT	TTCTGGAGGCAAGCCTGAAAT
hsa-TRIM59	AAGATCCTCGTGTACTGCCAT	CAATGCCAGTTGGAGCAATTTC
hsa-FMR1	AGGCTTGGCAGGGTATGGTA	TCCAAACGCAACTGGTCTACT
hsa-DCTD	AAGCTCATCATCCAGGCAGG	CAGCAGTTGCCTCGTCACTA
hsa-ZNF770	CAGAAGATTGCTGGAGGCCA	CACGGGTGTAATGCCCATCT
hsa-ICK	TAGCAGTGAAGCAGTCCAGC	GTGCCTGACTAGCTGTTGGT
hsa-PIGS	ATGCCCTCAGAGGTGGC	CTGGGAGTAAGGCAACGAGG
hsa-MINPP1	TCCAGCTGCACCTTGTTTCA	TGCATGACCAAACTGGAGGA
hsa-RPL41	AGTGGAGGAAGAAGCGAATG	TTTATGAGCAAGGTGGGTCTC
hsa-B2M	TGCTGTCTCCATGTTTGATGTATC	TCTCTGCTCCCCACCTCTAAG
hsa-TBP	GAGAGTTCTGGGATTGTACCG	ATCCTCATGATTACCGCAGC
miRNA	miRBase Accession Number
hsa-miR-24-2-5p	MIMAT0004497
hsa-miR-24-3p	MIMAT0000080
hsa-miR-24-1-5p	MIMAT0000079
