# Supplementary material for: Protective effects of miR-24-2-5p in early stages of breast cancer bone metastasis
Source: Breast Cancer Res. 2024 Dec 18;26:186. doi: 10.1186/s13058-024-01934-2 (PMC11656574; doi:10.1186/s13058-024-01934-2)
Supplement: Supplementary file 3 — Supplementary Material 3: List of predicted targets (TargetScan) for miR-24-2-5p. [file 13058_2024_1934_MOESM3_ESM.xlsx]

## Sheet: Top 250 results
			3' UTR identification:	Sites of interaction:					Predicted efficacy of the sites:	Final rank of the target prediction:
Target gene	Representative transcript:	Gene name:	3P-seq tags + 5:	Total number of sites:	8mer sites:	7mer-m8 sites:	7mer-A1 sites:	6mer sites:	Cumulative weighted context++ score:	Total context++ score:
					An exact match to positions 2-8 of the mature miRNA (the seed + position 8) followed by an 'A'	An exact match to positions 2-8 of the mature miRNA (the seed + position 8)	An exact match to positions 2-7 of the mature miRNA (the seed) followed by an 'A'	An exact match to positions 2-7 of the mature miRNA (the seed)
PRY	ENST00000303728.1	PTPN13-like, Y-linked	5	1	1	0	0	0	-1	-1
PRY2	ENST00000303804.1	PTPN13-like, Y-linked 2	5	1	1	0	0	0	-1	-1
TSSK2	ENST00000399635.2	testis-specific serine kinase 2	5	1	1	0	0	0	-0.79	-0.79
TAC4	ENST00000352793.2	tachykinin 4 (hemokinin)	5	1	1	0	0	0	-0.73	-0.73
ZNF670	ENST00000366503.2	zinc finger protein 670	117	1	1	0	0	0	-0.69	-0.69
IL6ST	ENST00000381287.4	interleukin 6 signal transducer (gp130, oncostatin M receptor)	213	2	1	0	1	0	-0.65	-0.65
PRKCI	ENST00000295797.4	protein kinase C, iota	103	2	1	0	1	0	-0.65	-0.68
PLN	ENST00000357525.5	phospholamban	5	1	1	0	0	0	-0.6	-0.6
SEC14L1	ENST00000413679.2	SEC14-like 1 (S. cerevisiae)	1399	1	0	0	1	1	-0.6	-0.67
NEU3	ENST00000532963.1	sialidase 3 (membrane sialidase)	243	2	0	2	0	3	-0.58	-0.6
CYP4B1	ENST00000271153.4	cytochrome P450, family 4, subfamily B, polypeptide 1	5	1	1	0	0	0	-0.58	-0.58
PEX10	ENST00000288774.3	peroxisomal biogenesis factor 10	347	2	0	1	1	0	-0.57	-0.61
ZNF470	ENST00000330619.8	zinc finger protein 470	12	2	1	0	1	0	-0.57	-0.57
RTFDC1	ENST00000395881.3	replication termination factor 2 domain containing 1	15783	2	0	1	1	0	-0.56	-0.56
CCNJ	ENST00000265992.5	cyclin J	5	2	0	2	0	0	-0.55	-0.55
DBNDD2	ENST00000372722.3	dysbindin (dystrobrevin binding protein 1) domain containing 2	730	1	1	0	0	0	-0.55	-0.55
ACTR2	ENST00000260641.5	ARP2 actin-related protein 2 homolog (yeast)	71	1	1	0	0	0	-0.53	-0.53
TMEM55B	ENST00000250489.4	transmembrane protein 55B	623	1	1	0	0	0	-0.52	-0.52
RAB31	ENST00000578921.1	RAB31, member RAS oncogene family	726	1	1	0	0	0	-0.5	-0.51
C21orf91	ENST00000400558.3	chromosome 21 open reading frame 91	998	1	1	0	0	0	-0.5	-0.6
MDFIC	ENST00000393486.1	MyoD family inhibitor domain containing	601	1	1	0	0	1	-0.5	-0.65
FAM98B	ENST00000397609.2	family with sequence similarity 98, member B	850	1	1	0	0	2	-0.5	-0.68
CNNM4	ENST00000540067.1	cyclin M4	1249	2	0	1	1	0	-0.47	-0.48
LRRC61	ENST00000359623.4	leucine rich repeat containing 61	589	1	1	0	0	0	-0.47	-0.47
PRKAA2	ENST00000371244.4	protein kinase, AMP-activated, alpha 2 catalytic subunit	561	3	1	1	1	1	-0.46	-0.52
CDHR3	ENST00000343407.5	cadherin-related family member 3	9	2	1	0	1	0	-0.46	-0.46
ARHGAP20	ENST00000260283.4	Rho GTPase activating protein 20	85	1	1	0	0	0	-0.46	-0.46
SYT13	ENST00000020926.3	synaptotagmin XIII	5	3	1	0	2	0	-0.45	-0.45
RPS15A	ENST00000576436.1	ribosomal protein S15a	24	2	0	0	2	0	-0.45	-0.45
GPC6	ENST00000377047.4	glypican 6	410	2	0	2	0	0	-0.44	-0.46
ALDH1B1	ENST00000377698.3	aldehyde dehydrogenase 1 family, member B1	782	1	1	0	0	0	-0.43	-0.44
DRG2	ENST00000395726.4	developmentally regulated GTP binding protein 2	1552	1	1	0	0	0	-0.43	-0.44
MYBL1	ENST00000522677.3	v-myb avian myeloblastosis viral oncogene homolog-like 1	53	1	1	0	0	0	-0.43	-0.43
ZBTB44	ENST00000525842.1	zinc finger and BTB domain containing 44	236	2	0	1	1	0	-0.43	-0.43
FUT9	ENST00000302103.5	fucosyltransferase 9 (alpha (1,3) fucosyltransferase)	5	2	0	2	0	1	-0.42	-0.42
TMEM144	ENST00000296529.6	transmembrane protein 144	131	1	1	0	0	0	-0.42	-0.44
SSTR1	ENST00000267377.2	somatostatin receptor 1	28	1	1	0	0	0	-0.42	-0.42
CHRNE	ENST00000293780.4	cholinergic receptor, nicotinic, epsilon (muscle)	11	1	0	1	0	1	-0.42	-0.42
MPZL1	ENST00000474859.1	myelin protein zero-like 1	3146	2	1	0	1	0	-0.41	-0.56
TM9SF3	ENST00000371142.4	transmembrane 9 superfamily member 3	1030	1	1	0	0	1	-0.41	-0.45
AC135178.1	ENST00000535173.1	HCG1985372; Uncharacterized protein; cDNA FLJ37541 fis, clone BRCAN2026340	13	2	0	2	0	0	-0.41	-0.55
AC135983.2	ENST00000593303.1	Protein LOC100996413	5	1	1	0	0	0	-0.4	-0.4
SNAI3	ENST00000332281.5	snail family zinc finger 3	5	1	1	0	0	0	-0.4	-0.4
MFSD1	ENST00000415822.2	major facilitator superfamily domain containing 1	257	2	1	1	0	0	-0.4	-0.87
OR6T1	ENST00000321252.2	olfactory receptor, family 6, subfamily T, member 1	5	1	0	0	1	0	-0.39	-0.39
TAF9B	ENST00000341864.5	TAF9B RNA polymerase II, TATA box binding protein (TBP)-associated factor, 31kDa	19	1	0	1	0	0	-0.38	-0.38
HNRNPU	ENST00000444376.2	heterogeneous nuclear ribonucleoprotein U (scaffold attachment factor A)	5343	1	0	1	0	0	-0.38	-0.39
KRTAP1-5	ENST00000361883.5	keratin associated protein 1-5	67	1	0	1	0	0	-0.38	-0.38
FICD	ENST00000361549.2	FIC domain containing	54	2	1	0	1	0	-0.37	-0.42
ANKRD28	ENST00000399451.2	ankyrin repeat domain 28	798	1	1	0	0	0	-0.37	-0.37
GPR110	ENST00000371253.2	G protein-coupled receptor 110	5	1	1	0	0	1	-0.37	-0.37
FAM167A	ENST00000284486.4	family with sequence similarity 167, member A	85	1	1	0	0	0	-0.37	-0.37
SH3BP5	ENST00000383791.3	SH3-domain binding protein 5 (BTK-associated)	4289	1	1	0	0	0	-0.37	-0.37
BROX	ENST00000537020.1	BRO1 domain and CAAX motif containing	149	1	1	0	0	0	-0.36	-0.47
TMEM170B	ENST00000379426.1	transmembrane protein 170B	489	2	0	1	1	0	-0.36	-0.41
TINF2	ENST00000558566.1	TERF1 (TRF1)-interacting nuclear factor 2	1214	1	0	1	0	0	-0.36	-0.36
DRAXIN	ENST00000294485.5	dorsal inhibitory axon guidance protein	5	2	1	0	1	0	-0.35	-0.35
AC007421.1	ENST00000593717.1		5	1	0	0	1	0	-0.35	-0.35
IDI1	ENST00000381344.3	isopentenyl-diphosphate delta isomerase 1	827	1	0	1	0	0	-0.35	-0.38
PLAG1	ENST00000316981.3	pleiomorphic adenoma gene 1	58	2	0	2	0	1	-0.35	-0.36
TMEM25	ENST00000411589.2	transmembrane protein 25	767	1	1	0	0	0	-0.35	-0.35
APBB2	ENST00000295974.8	amyloid beta (A4) precursor protein-binding, family B, member 2	704	1	1	0	0	0	-0.34	-0.34
GAS2L3	ENST00000547754.1	growth arrest-specific 2 like 3	478	2	0	0	2	0	-0.34	-0.34
DMRTB1	ENST00000371445.3	DMRT-like family B with proline-rich C-terminal, 1	5	1	0	1	0	0	-0.34	-0.34
VPS26A	ENST00000395098.1	vacuolar protein sorting 26 homolog A (S. pombe)	127	1	0	1	0	0	-0.34	-0.34
DNM3	ENST00000367731.1	dynamin 3	59	1	1	0	0	0	-0.33	-0.33
CXXC4	ENST00000394767.2	CXXC finger protein 4	121	1	1	0	0	0	-0.33	-0.39
LACC1	ENST00000325686.6	laccase (multicopper oxidoreductase) domain containing 1	15	1	1	0	0	0	-0.33	-0.33
FUT11	ENST00000394790.1	fucosyltransferase 11 (alpha (1,3) fucosyltransferase)	622	1	1	0	0	0	-0.33	-0.41
LDOC1L	ENST00000341255.3	leucine zipper, down-regulated in cancer 1-like	348	2	0	1	1	0	-0.33	-0.33
HIPK3	ENST00000303296.4	homeodomain interacting protein kinase 3	933	1	1	0	0	0	-0.33	-0.33
LPGAT1	ENST00000366997.4	lysophosphatidylglycerol acyltransferase 1	135	1	0	1	0	0	-0.33	-0.33
TEX101	ENST00000253435.7	testis expressed 101	5	1	0	1	0	0	-0.33	-0.33
ZNF148	ENST00000360647.4	zinc finger protein 148	230	2	2	0	0	0	-0.33	-0.49
MAPK13	ENST00000373766.5	mitogen-activated protein kinase 13	499	2	0	2	0	1	-0.33	-0.34
ERBB4	ENST00000342788.4	v-erb-b2 avian erythroblastic leukemia viral oncogene homolog 4	27	2	1	0	1	0	-0.32	-0.36
RTP1	ENST00000312295.4	receptor (chemosensory) transporter protein 1	5	1	0	1	0	0	-0.32	-0.32
RP11-385D13.1	ENST00000455584.2	Uncharacterized protein	5	1	1	0	0	0	-0.32	-0.32
ZDHHC5	ENST00000287169.3	zinc finger, DHHC-type containing 5	1505	1	0	1	0	0	-0.32	-0.32
CNRIP1	ENST00000409862.1	cannabinoid receptor interacting protein 1	29	1	0	1	0	0	-0.32	-0.32
MCAT	ENST00000327555.5	malonyl CoA:ACP acyltransferase (mitochondrial)	133	1	0	1	0	1	-0.32	-0.32
TECTB	ENST00000369422.3	tectorin beta	5	1	0	1	0	0	-0.32	-0.32
ICK	ENST00000350082.5	intestinal cell (MAK-like) kinase	18	1	0	1	0	0	-0.31	-0.31
AKAP2	ENST00000374525.1	A kinase (PRKA) anchor protein 2	1287	1	1	0	0	0	-0.31	-0.32
MC2R	ENST00000327606.3	melanocortin 2 receptor (adrenocorticotropic hormone)	5	1	0	1	0	0	-0.31	-0.31
RSPO1	ENST00000373059.1	R-spondin 1	5	1	0	1	0	1	-0.31	-0.31
ZBTB37	ENST00000367701.5	zinc finger and BTB domain containing 37	213	2	0	1	1	1	-0.3	-0.34
CCDC39	ENST00000273654.4	coiled-coil domain containing 39	5	1	1	0	0	0	-0.3	-0.3
AIMP1	ENST00000394701.4	aminoacyl tRNA synthetase complex-interacting multifunctional protein 1	740	1	0	0	1	1	-0.3	-0.34
MTMR6	ENST00000381801.5	myotubularin related protein 6	838	1	0	1	0	0	-0.3	-0.3
PALM2-AKAP2	ENST00000374530.3	PALM2-AKAP2 readthrough	1287	1	1	0	0	0	-0.3	-0.3
UNC119B	ENST00000344651.4	unc-119 homolog B (C. elegans)	5	1	0	1	0	1	-0.3	-0.3
FNDC9	ENST00000312349.4	fibronectin type III domain containing 9	5	1	0	1	0	0	-0.29	-0.29
PIGS	ENST00000395346.2	phosphatidylinositol glycan anchor biosynthesis, class S	1015	1	0	1	0	0	-0.29	-0.3
F2R	ENST00000319211.4	coagulation factor II (thrombin) receptor	1104	1	0	1	0	1	-0.29	-0.29
AC004381.6	ENST00000261377.6	Putative RNA exonuclease NEF-sp	784	1	0	0	1	0	-0.29	-0.29
FAM89A	ENST00000366654.4	family with sequence similarity 89, member A	368	1	0	0	1	0	-0.28	-0.28
LCOR	ENST00000371103.3	ligand dependent nuclear receptor corepressor	94	1	1	0	0	1	-0.27	-0.29
MT-ND4L	ENST00000361335.1	mitochondrially encoded NADH dehydrogenase 4L	8219	1	0	1	0	0	-0.27	-0.29
GZF1	ENST00000338121.5	GDNF-inducible zinc finger protein 1	252	2	1	0	1	0	-0.27	-0.57
ZNF720	ENST00000534369.1	zinc finger protein 720	19	1	0	1	0	0	-0.27	-0.27
COG6	ENST00000455146.3	component of oligomeric golgi complex 6	122	2	1	1	0	0	-0.27	-0.58
GSG1	ENST00000396302.3	germ cell associated 1	5	1	0	1	0	0	-0.27	-0.27
ARHGEF37	ENST00000333677.6	Rho guanine nucleotide exchange factor (GEF) 37	5	2	0	0	2	0	-0.27	-0.27
SOCS2	ENST00000548537.1	suppressor of cytokine signaling 2	89	2	1	1	0	1	-0.27	-0.76
S100A7A	ENST00000368729.4	S100 calcium binding protein A7A	5	1	0	1	0	0	-0.26	-0.26
WDFY1	ENST00000233055.4	WD repeat and FYVE domain containing 1	88	1	1	0	0	0	-0.26	-0.33
RAD9B	ENST00000409425.1	RAD9 homolog B (S. pombe)	10	2	1	1	0	0	-0.26	-0.59
AMDHD1	ENST00000266736.2	amidohydrolase domain containing 1	16	1	0	1	0	0	-0.26	-0.33
MKLN1	ENST00000352689.6	muskelin 1, intracellular mediator containing kelch motifs	477	1	1	0	0	0	-0.26	-0.3
MYH15	ENST00000273353.3	myosin, heavy chain 15	5	1	0	0	1	1	-0.26	-0.26
TRIM71	ENST00000383763.5	tripartite motif containing 71, E3 ubiquitin protein ligase	67	1	1	0	0	0	-0.26	-0.26
LCA5L	ENST00000485895.2	Leber congenital amaurosis 5-like	11	1	0	0	1	0	-0.26	-0.26
LDLRAD2	ENST00000344642.2	low density lipoprotein receptor class A domain containing 2	5	1	0	0	1	0	-0.26	-0.26
HLA-A	ENST00000396634.1	major histocompatibility complex, class I, A	276	1	0	0	1	0	-0.26	-0.26
FAM46C	ENST00000369448.3	family with sequence similarity 46, member C	74	1	0	0	1	1	-0.26	-0.26
HELLS	ENST00000394036.1	helicase, lymphoid-specific	329	1	0	1	0	0	-0.26	-0.28
KRT15	ENST00000393981.3	keratin 15	8	1	0	1	0	0	-0.25	-0.25
SLC5A3	ENST00000608209.1	sodium/myo-inositol cotransporter	24	1	1	0	0	1	-0.25	-0.38
AMIGO2	ENST00000266581.4	adhesion molecule with Ig-like domain 2	860	1	0	1	0	0	-0.25	-0.29
RAB6C	ENST00000410061.2	RAB6C, member RAS oncogene family	5	1	0	0	1	1	-0.24	-0.24
TRMT2A	ENST00000404751.3	tRNA methyltransferase 2 homolog A (S. cerevisiae)	455	1	0	0	1	0	-0.24	-0.24
C6orf120	ENST00000332290.2	chromosome 6 open reading frame 120	1415	1	0	0	1	1	-0.24	-0.3
RAB6A	ENST00000310653.6	RAB6A, member RAS oncogene family	9	1	0	0	1	1	-0.24	-0.24
SHPRH	ENST00000367505.2	SNF2 histone linker PHD RING helicase, E3 ubiquitin protein ligase	757	1	0	1	0	0	-0.24	-0.24
C1orf115	ENST00000294889.5	chromosome 1 open reading frame 115	180	1	0	1	0	2	-0.24	-0.26
YIPF4	ENST00000238831.4	Yip1 domain family, member 4	3482	1	0	1	0	4	-0.24	-0.46
RSBN1	ENST00000261441.5	round spermatid basic protein 1	54	1	0	1	0	1	-0.24	-0.24
IYD	ENST00000344419.3	iodotyrosine deiodinase	5	1	1	0	0	0	-0.24	-0.24
RC3H1	ENST00000367696.2	ring finger and CCCH-type domains 1	165	2	1	0	1	0	-0.24	-0.3
TXNRD1	ENST00000378070.4	thioredoxin reductase 1	1255	2	0	2	0	2	-0.24	-0.43
SYNDIG1L	ENST00000331628.3	synapse differentiation inducing 1-like	7	1	0	0	1	1	-0.23	-0.23
PTBP2	ENST00000609116.1	polypyrimidine tract binding protein 2	70	1	0	0	1	1	-0.23	-0.25
CD84	ENST00000534968.1	CD84 molecule	5	2	0	0	2	0	-0.23	-0.38
NYX	ENST00000342595.2	nyctalopin	5	1	0	0	1	0	-0.23	-0.23
CDR2	ENST00000268383.2	cerebellar degeneration-related protein 2, 62kDa	70	1	0	1	0	0	-0.23	-0.23
TRMT13	ENST00000370141.2	tRNA methyltransferase 13 homolog (S. cerevisiae)	45	1	0	0	1	0	-0.23	-0.23
CUL5	ENST00000393094.2	cullin 5	761	1	0	1	0	0	-0.22	-0.24
LAX1	ENST00000442561.2	lymphocyte transmembrane adaptor 1	5	1	0	0	1	1	-0.22	-0.22
RPP14	ENST00000445193.3	ribonuclease P/MRP 14kDa subunit	1612	1	0	1	0	0	-0.22	-0.27
RACGAP1	ENST00000427314.2	Rac GTPase activating protein 1	19	2	0	1	1	0	-0.22	-0.48
ZNF778	ENST00000433976.2	zinc finger protein 778	11	1	0	1	0	15	-0.22	-0.42
PROM1	ENST00000447510.2	prominin 1	5	1	0	0	1	0	-0.22	-0.22
PCNP	ENST00000296024.5	PEST proteolytic signal containing nuclear protein	944	1	0	0	1	0	-0.21	-0.22
RFX7	ENST00000423270.1	regulatory factor X, 7	1049	2	0	1	1	0	-0.21	-0.21
CDH6	ENST00000265071.2	cadherin 6, type 2, K-cadherin (fetal kidney)	213	2	0	2	0	0	-0.21	-0.39
CTNNA3	ENST00000433211.2	catenin (cadherin-associated protein), alpha 3	5	1	1	0	0	1	-0.21	-0.21
NOM1	ENST00000275820.3	nucleolar protein with MIF4G domain 1	842	1	1	0	0	0	-0.21	-0.24
PRKAR1A	ENST00000589228.1	protein kinase, cAMP-dependent, regulatory, type I, alpha	1257	1	0	0	1	0	-0.21	-0.22
SLC38A2	ENST00000256689.5	solute carrier family 38, member 2	696	1	0	0	1	1	-0.21	-0.22
EFR3A	ENST00000254624.5	EFR3 homolog A (S. cerevisiae)	372	1	0	1	0	0	-0.21	-0.22
SLC23A3	ENST00000396775.3	solute carrier family 23, member 3	9	1	0	0	1	0	-0.21	-0.21
AL136531.1	ENST00000537552.1	HCG2043693; Uncharacterized protein	5	1	0	0	1	0	-0.21	-0.21
MAP3K2	ENST00000409947.1	mitogen-activated protein kinase kinase kinase 2	187	2	0	1	1	0	-0.21	-0.37
HS3ST1	ENST00000002596.5	heparan sulfate (glucosamine) 3-O-sulfotransferase 1	9	2	0	1	1	0	-0.21	-0.39
PEA15	ENST00000360472.4	phosphoprotein enriched in astrocytes 15	5239	1	0	0	1	0	-0.21	-0.21
DPCR1	ENST00000462446.1	diffuse panbronchiolitis critical region 1	5	1	0	0	1	0	-0.21	-0.21
ZNF583	ENST00000333201.9	zinc finger protein 583	24	2	0	0	2	0	-0.21	-0.36
THEMIS	ENST00000368250.1	thymocyte selection associated	5	1	0	0	1	0	-0.21	-0.21
TMEM221	ENST00000341130.5	transmembrane protein 221	5	1	0	0	1	0	-0.2	-0.2
IGDCC4	ENST00000352385.2	immunoglobulin superfamily, DCC subclass, member 4	12	1	0	1	0	0	-0.2	-0.2
ADAR	ENST00000292205.5	adenosine deaminase, RNA-specific	633	1	0	1	0	0	-0.2	-0.2
SNX19	ENST00000265909.4	sorting nexin 19	1157	1	0	1	0	0	-0.2	-0.2
KIAA1199	ENST00000220244.3	KIAA1199	660	1	0	0	1	0	-0.2	-0.2
ZSCAN12	ENST00000361028.1	zinc finger and SCAN domain containing 12	117	1	0	1	0	0	-0.2	-0.2
SS18L1	ENST00000331758.3	synovial sarcoma translocation gene on chromosome 18-like 1	274	1	0	0	1	1	-0.2	-0.25
C5orf45	ENST00000518219.1	chromosome 5 open reading frame 45	313	1	0	0	1	0	-0.2	-0.2
FAM45A	ENST00000361432.2	family with sequence similarity 45, member A	149	1	0	0	1	0	-0.2	-0.2
NLRP9	ENST00000332836.2	NLR family, pyrin domain containing 9	5	2	0	0	2	0	-0.2	-0.27
FAM169A	ENST00000380515.3	family with sequence similarity 169, member A	90	1	0	0	1	0	-0.2	-0.22
GPR161	ENST00000367838.1	G protein-coupled receptor 161	1712	3	0	0	3	0	-0.2	-0.24
C17orf107	ENST00000381365.3	chromosome 17 open reading frame 107	11	1	0	1	0	1	-0.2	-0.2
RAB7L1	ENST00000367139.3	RAB7, member RAS oncogene family-like 1	61	1	0	0	1	1	-0.2	-0.2
ELOVL5	ENST00000370918.4	ELOVL fatty acid elongase 5	2233	1	0	1	0	0	-0.2	-0.2
FAM110C	ENST00000327669.4	family with sequence similarity 110, member C	29	1	0	0	1	0	-0.19	-0.19
LYPD6	ENST00000334166.4	LY6/PLAUR domain containing 6	261	1	0	0	1	0	-0.19	-0.19
HYKK	ENST00000408962.2	hydroxylysine kinase	169	1	0	0	1	0	-0.19	-0.32
TTC22	ENST00000371276.4	tetratricopeptide repeat domain 22	5	1	0	1	0	1	-0.19	-0.19
TM9SF2	ENST00000376387.4	transmembrane 9 superfamily member 2	5046	1	0	0	1	0	-0.19	-0.23
GREM1	ENST00000560677.1	gremlin 1, DAN family BMP antagonist	752	1	0	0	1	0	-0.19	-0.19
PEX5L	ENST00000467460.1	peroxisomal biogenesis factor 5-like	5	1	0	1	0	0	-0.19	-0.19
KCNAB1	ENST00000302490.8	potassium voltage-gated channel, shaker-related subfamily, beta member 1	5	1	0	0	1	0	-0.19	-0.19
C2orf43	ENST00000440866.2	chromosome 2 open reading frame 43	398	1	0	0	1	0	-0.19	-0.19
RP11-422N16.3	ENST00000499579.1	Uncharacterized protein	5	1	0	0	1	0	-0.19	-0.19
SOCS4	ENST00000395472.2	suppressor of cytokine signaling 4	336	1	0	0	1	0	-0.19	-0.19
N6AMT1	ENST00000303775.5	N-6 adenine-specific DNA methyltransferase 1 (putative)	93	2	0	2	0	0	-0.19	-0.47
PNPLA3	ENST00000216180.3	patatin-like phospholipase domain containing 3	147	1	0	1	0	1	-0.19	-0.21
FLJ14816	ENST00000593290.1		5	1	0	1	0	0	-0.18	-0.18
TULP4	ENST00000367094.2	tubby like protein 4	93	1	0	1	0	0	-0.18	-0.2
SLAMF1	ENST00000302035.6	signaling lymphocytic activation molecule family member 1	5	1	0	0	1	0	-0.18	-0.18
ARF6	ENST00000298316.5	ADP-ribosylation factor 6	31	1	0	0	1	1	-0.18	-0.22
TEK	ENST00000380036.4	TEK tyrosine kinase, endothelial	1007	1	0	0	1	0	-0.18	-0.18
ST8SIA4	ENST00000231461.5	ST8 alpha-N-acetyl-neuraminide alpha-2,8-sialyltransferase 4	5	1	0	0	1	0	-0.18	-0.18
UBE3C	ENST00000348165.5	ubiquitin protein ligase E3C	1332	1	1	0	0	0	-0.18	-0.25
ZNF784	ENST00000591479.1	zinc finger protein 784	19	1	0	1	0	0	-0.18	-0.18
EGR1	ENST00000239938.4	early growth response 1	1956	1	0	1	0	0	-0.18	-0.18
HLA-DQB2	ENST00000435145.2	major histocompatibility complex, class II, DQ beta 2	5	1	0	0	1	0	-0.18	-0.18
TAF1A	ENST00000543857.1	TATA box binding protein (TBP)-associated factor, RNA polymerase I, A, 48kDa	18	1	0	1	0	0	-0.18	-0.25
GRIN2B	ENST00000609686.1	glutamate receptor, ionotropic, N-methyl D-aspartate 2B	5	3	1	1	1	1	-0.18	-0.18
PLEKHA2	ENST00000420274.1	pleckstrin homology domain containing, family A (phosphoinositide binding specific) member 2	3303	1	0	0	1	0	-0.17	-0.17
BCL6	ENST00000406870.2	B-cell CLL/lymphoma 6	20	1	0	0	1	0	-0.17	-0.17
SLC35D1	ENST00000235345.5	solute carrier family 35 (UDP-GlcA/UDP-GalNAc transporter), member D1	186	1	0	1	0	2	-0.17	-0.36
RIC3	ENST00000396677.2	RIC3 acetylcholine receptor chaperone	5	1	0	0	1	0	-0.17	-0.17
GAB3	ENST00000369575.3	GRB2-associated binding protein 3	39	1	0	0	1	1	-0.17	-0.17
MRPL42	ENST00000549982.1	mitochondrial ribosomal protein L42	1172	1	0	1	0	0	-0.17	-0.33
DERL2	ENST00000572834.1	derlin 2	261	1	0	0	1	0	-0.17	-0.22
TPM4	ENST00000300933.4	tropomyosin 4	332	1	0	0	1	0	-0.17	-0.19
MINPP1	ENST00000371994.4	multiple inositol-polyphosphate phosphatase 1	1079	1	0	0	1	0	-0.17	-0.17
CERS6	ENST00000305747.6	ceramide synthase 6	1932	1	0	0	1	0	-0.17	-0.17
CAMK2A	ENST00000348628.6	calcium/calmodulin-dependent protein kinase II alpha	5	1	0	1	0	1	-0.17	-0.17
FOXJ2	ENST00000162391.3	forkhead box J2	9	1	0	1	0	0	-0.17	-0.17
CDC42SE2	ENST00000505065.1	CDC42 small effector 2	1057	1	0	0	1	0	-0.17	-0.2
CYP19A1	ENST00000396402.1	cytochrome P450, family 19, subfamily A, polypeptide 1	5	1	0	1	0	0	-0.17	-0.17
NLE1	ENST00000586869.1	notchless homolog 1 (Drosophila)	526	1	1	0	0	0	-0.16	-0.38
PLA2G15	ENST00000566188.1	phospholipase A2, group XV	2670	1	0	1	0	0	-0.16	-0.16
SNX8	ENST00000222990.3	sorting nexin 8	303	1	1	0	0	0	-0.16	-0.18
ZDHHC21	ENST00000380916.4	zinc finger, DHHC-type containing 21	196	3	1	0	2	1	-0.16	-0.67
SH3BGRL2	ENST00000369838.4	SH3 domain binding glutamic acid-rich protein like 2	32	2	0	1	1	0	-0.16	-0.44
RALGPS2	ENST00000367635.3	Ral GEF with PH domain and SH3 binding motif 2	201	1	1	0	0	0	-0.16	-0.27
ARHGAP5	ENST00000345122.3	Rho GTPase activating protein 5	757	2	0	1	1	0	-0.16	-0.28
CACNA1E	ENST00000526775.1	calcium channel, voltage-dependent, R type, alpha 1E subunit	5	2	0	1	1	0	-0.16	-0.16
PEG3	ENST00000423103.2	paternally expressed 3	5	1	0	0	1	1	-0.15	-0.15
TFAP2C	ENST00000201031.2	transcription factor AP-2 gamma (activating enhancer binding protein 2 gamma)	22	1	0	0	1	0	-0.15	-0.15
PDPN	ENST00000294489.6	podoplanin	264	1	0	1	0	0	-0.15	-0.28
DSG4	ENST00000359747.4	desmoglein 4	5	1	0	0	1	0	-0.15	-0.15
GLI3	ENST00000395925.3	GLI family zinc finger 3	544	1	0	0	1	1	-0.15	-0.16
LRP6	ENST00000261349.4	low density lipoprotein receptor-related protein 6	157	1	0	1	0	0	-0.15	-0.15
RPAP1	ENST00000561603.1	RNA polymerase II associated protein 1	802	1	0	0	1	0	-0.15	-0.15
PRRG2	ENST00000246794.5	proline rich Gla (G-carboxyglutamic acid) 2	8	1	0	0	1	0	-0.15	-0.15
SAE1	ENST00000392776.3	SUMO1 activating enzyme subunit 1	87	1	0	1	0	0	-0.15	-0.15
AC019294.1	ENST00000543887.1		5	1	0	1	0	0	-0.15	-0.15
FRG1B	ENST00000278882.3	FSHD region gene 1 family, member B	94	1	0	1	0	1	-0.15	-0.26
AK9	ENST00000285397.5	adenylate kinase 9	124	1	0	0	1	0	-0.15	-0.15
BCL11B	ENST00000357195.3	B-cell CLL/lymphoma 11B (zinc finger protein)	73	1	0	0	1	0	-0.15	-0.15
NECAP2	ENST00000337132.5	NECAP endocytosis associated 2	1011	1	0	0	1	0	-0.15	-0.15
BPTF	ENST00000321892.4	bromodomain PHD finger transcription factor	7	1	0	0	1	0	-0.14	-0.14
GNPDA2	ENST00000509756.1	glucosamine-6-phosphate deaminase 2	117	1	0	1	0	0	-0.14	-0.17
POLR1A	ENST00000263857.6	polymerase (RNA) I polypeptide A, 194kDa	675	1	0	1	0	0	-0.14	-0.15
SEC16B	ENST00000308284.6	SEC16 homolog B (S. cerevisiae)	251	1	0	0	1	0	-0.14	-0.14
ASPA	ENST00000263080.2	aspartoacylase	5	1	0	0	1	0	-0.14	-0.14
ARHGEF2	ENST00000368315.4	Rho/Rac guanine nucleotide exchange factor (GEF) 2	313	1	0	0	1	0	-0.14	-0.16
DTX4	ENST00000227451.3	deltex homolog 4 (Drosophila)	5	1	0	0	1	0	-0.14	-0.14
PTCH1	ENST00000430669.2	patched 1	123	2	0	1	1	0	-0.14	-0.15
MDN1	ENST00000369393.3	MDN1, midasin homolog (yeast)	42	1	0	0	1	1	-0.14	-0.19
PRMT10	ENST00000322396.6	protein arginine methyltransferase 10 (putative)	71	2	0	0	2	1	-0.14	-0.38
FER	ENST00000281092.4	fer (fps/fes related) tyrosine kinase	665	1	0	0	1	1	-0.14	-0.14
PKNOX2	ENST00000298282.9	PBX/knotted 1 homeobox 2	46	1	0	1	0	0	-0.14	-0.14
IGLON5	ENST00000270642.8	IgLON family member 5	5	1	0	0	1	0	-0.14	-0.14
MOSPD1	ENST00000370783.3	motile sperm domain containing 1	83	1	0	0	1	0	-0.14	-0.2
UVRAG	ENST00000356136.3	UV radiation resistance associated	116	1	0	0	1	0	-0.14	-0.14
