# Supplementary material for: Protective effects of miR-24-2-5p in early stages of breast cancer bone metastasis
Source: Breast Cancer Res. 2024 Dec 18;26:186. doi: 10.1186/s13058-024-01934-2 (PMC11656574; doi:10.1186/s13058-024-01934-2)
Supplement: Supplementary file 4 — Supplementary Material 4: GSEA analysis on genes modulated by miR-24-2-5p overexpression in NW1 and MCF7 cells and detected by RNA-seq. [file 13058_2024_1934_MOESM4_ESM.xlsx]

## Sheet: NW1 miR-24-2-5p
ID	setSize	enrichmentScore	NES	pvalue	p.adjust	qvalues	rank	leading_edge	core_enrichment
KOBAYASHI_EGFR_SIGNALING_24HR_DN	248	-0.757449	-1.91586	1e-10	2.5141e-06	2.5141e-06	12413	tags=78%, list=19%, signal=64%	SPDL1/AXL/GPSM2/FABP5/PRPS1/PAICS/NOC3L/TCN1/KIF23/PSRC1/KPNA2/SRM/CENPA/IER3/TUBB6/SPC25/CDC42EP1/PLK1/DLGAP5/TUBB4B/MELK/PNN/NUSAP1/TTK/SNRPD1/TK1/MYBL2/HSPA14/DEPDC1/SMC2/NCAPH/DHFR/TRIP13/CMC2/PARP2/DBF4/CCNA2/GMNN/NME1/ETV5/TCOF1/MKI67/GINS1/MAFF/TNFRSF12A/HMMR/CKS1B/EREG/KIF2C/HAT1/CSE1L/ECT2/RANBP1/ELL2/ENO2/KIF4A/HSPA14/GTSE1/MSH6/SMC4/HELLS/CDCA3/TPX2/FANCI/CDCA8/CKLF/RANGAP1/POLE2/PLK4/…
GO_RNA_BINDING_INVOLVED_IN_POSTTRANSCRIPTIONAL_GENE_SILENCING	274	-0.703617	-1.79198	4.02528e-09	5.05998e-05	5.05998e-05	3044	tags=1%, list=5%, signal=1%	MARF1/MIR137/MIR221/ZAR1L
MANALO_HYPOXIA_DN	286	-0.687671	-1.75612	1.27234e-08	9.40037e-05	9.40037e-05	12856	tags=70%, list=19%, signal=57%	NUP98/SLC1A5/SEH1L/RRP15/SRRT/NUP43/EIF2S1/BYSL/HNRNPD/SPDL1/PSMD11/SACS/USP39/LBHD1/GLRX2/ATP13A3/WDR12/PRPS1/C17orf80/MRTO4/PDCD2/DLAT/FXN/RPP40/CUTC/HMBS/NLE1/KIF23/ILF3/RPP30/RITA1/BOP1/EIF2B3/TSEN2/SRM/NOL12/NEK4/PRMT7/TSR1/NOP16/METTL2B/PSME3/FASN/TUBB4B/SCLY/NAT10/MELK/POP7/EXOSC2/ARMC6/RPL39L/NUSAP1/MTERF3/DHCR24/URB2/ATIC/DDX23/RUVBL1/FERMT1/RXYLT1/MRPS12/MRPS12/GTPBP4/PARP1/MRPL40/SNRPD…
chr6p21	458	0.620587	1.62018	1.49562e-08	9.40037e-05	9.40037e-05	8313	tags=15%, list=12%, signal=13%	C6orf47/TCF19/TCF19/RING1/PPT2-EGFL8/GPANK1/KIFC1/MICB/RNF5/RXRB/C4B/EGFL8/EGFL8/NFKBIL1/C2/TNXB/BTBD9-AS1/GUCA1A/DDR1/MDC1-AS1/MICB/COL11A2/CYP21A2/STK19B/POU5F1/POU5F1/B3GALT4/PSORS1C2/PHF1/GGNBP1/HLA-DOA/RPL7P25/LINC01149/RN7SL502P/GLP1R/RN7SL200P/MYMX/RN7SL811P/HCP5/TTBK1/HLA-DRB5/EHMT2/DDR1-DT/TREM2/ATP6V0CP3/RNU1-88P/RN7SL403P/COL11A2/COL11A2/COL11A2/COL11A2/COL11A2/ZBTB12/ZBTB12/PPT2/HCG25…
FOURNIER_ACINAR_DEVELOPMENT_LATE_2	279	-0.650727	-1.65821	4.82269e-07	0.00242495	0.00242495	13002	tags=59%, list=19%, signal=48%	EXPH5/UBE2K/RBM25/PDIA6/RND3/NCAPG2/SRSF4/ARHGDIA/NUP153/FASTKD1/PRKDC/PMS1/SUPT16H/SQLE/POLE3/CCT2/PRPS1/PAICS/DDX39B/TTI1/FOXM1/RPA3/CUTC/HMBS/ILF3/PHC2/PRDX3/CENPA/FLNB/GTF2H2/CKAP5/CNOT7/DROSHA/SRRM1/AKT1/NDC1/EMC1/PLK1/GFPT1/MELK/POP7/NUP37/SEC23B/NUSAP1/TEAD4/SRSF10/TTK/FERMT1/BCAR3/DDX39B/RAI14/TTC4/DEPDC1/BCS1L/DHFR/TRIP13/CMC2/PARP2/UCHL5/DBF4/ANP32E/NUP107/DHX15/PLEK2/CALM1/GINS1/TNFRSF…
GSE22886_UNSTIM_VS_IL15_STIM_NKCELL_DN	195	-0.700765	-1.73344	6.58931e-07	0.00276103	0.00276103	12889	tags=61%, list=19%, signal=50%	MSMO1/NUP98/SLC1A5/DCTPP1/CCT7/APOO/EIF2S1/XRCC5/HSPD1/SQLE/VIM/GLRX2/WDR12/CCT2/PAICS/CCT8/RPA3/CIAO2B/KPNA2/VBP1/MRPL15/PRDX3/MAT2A/PSMD14/ENOPH1/CDK2AP2/TUBA1B/MRPL39/XPOT/TUBB4B/NUP37/STOML2/SLC39A8/CD226/HSPA14/TRIP13/EBNA1BP2/ZMPSTE24/PRNP/ITPRID2/WSB2/GMNN/NME1/UBE2M/IL4R/PAK1IP1/PAK1IP1/TNFRSF12A/GPN3/SHMT2/CKS1B/MTHFD1/UTP11/HAT1/CSE1L/RANBP1/CENPS/CRELD2/HSPA14/MSH6/SMC4/ASNS/TOPBP1/HMG…
BASAKI_YBX1_TARGETS_UP	289	-0.641815	-1.63633	1.5313e-06	0.00549979	0.00549979	12881	tags=64%, list=19%, signal=52%	TUFT1/CNOT9/SLC1A5/SMG5/CDC42EP3/RND3/CCNB1/S100A2/SCO1/SPDL1/MISP/PRKDC/AXL/GLRX2/PDCD2/ILF2/CENPW/KIF20A/RNF26/KIF23/SAC3D1/KPNA2/SIVA1/CENPA/UCA1/FLNB/TUBB6/CDK2AP2/CAMTA1/TOMM5/DKK3/CACYBP/ARPC5L/PLK1/SFN/DHRS11/TUBB4B/DEPDC1B/SLC52A2/SLC52A2/MELK/ANXA3/DR1/MDC1/MDC1/PHLDB2/RUSC1/TK1/SH3BP4/NUP93/DEPDC1/SMC2/CREBZF/DHFR/TRIP13/NCAPD2/CCNB2/CCNA2/PRPF3/GART/WDR77/MKI67/GINS1/TNFRSF12A/DAZAP1/M…
GSE22886_UNSTIM_VS_IL2_STIM_NKCELL_DN	196	-0.683106	-1.69008	3.19155e-06	0.0100298	0.0100298	12889	tags=63%, list=19%, signal=51%	SMARCB1/MSMO1/SLC1A5/DCTPP1/P4HB/PIGV/ARHGDIA/CCT7/APOO/EIF2S1/BYSL/SMG9/XRCC5/FABP5/HSPD1/SQLE/VIM/WDR12/CCT2/PAICS/CCT8/WDR3/NOL6/RPA3/KPNA2/TSEN2/PRDX3/MAT2A/PSMD14/CDK2AP2/TUBA1B/MRPL39/XPOT/FASN/TUBB4B/SCLY/STOML2/EXOSC2/NUP93/IMPDH2/CLN6/RBM14/TRIP13/EBNA1BP2/B3GALNT1/PDSS1/FLT3LG/GMNN/NME1/NUP107/IPO4/IPO4/UBE2M/IL4R/PAK1IP1/PAK1IP1/GRWD1/DKC1/HMMR/SHMT2/CKS1B/MTHFD1/CSNK2B/CSNK2B/CSE1L/AC…
SARRIO_EPITHELIAL_MESENCHYMAL_TRANSITION_UP	162	-0.704263	-1.71097	7.72958e-06	0.0215921	0.0215921	11961	tags=66%, list=18%, signal=55%	CENPW/KIF20A/FOXM1/KIF23/CENPA/ENOPH1/ARPC5L/PLK1/CRY1/TUBB4B/RAD51B/RBM14/DHFR/CMC2/BRIX1/CCNA2/GMNN/MBOAT7/TIMM10/PLEK2/CENPE/MKI67/TNFRSF12A/HMMR/CKS1B/ECT2/DCK/TUBA8/HELLS/TACC3/PLK4/HOXC13/MSH2/ASPM/BUB1B/STMN1/ANLN/SERPINE2/POLR3K/CDK2/UCK2/MCM7/TUBG1/PHF19/RFC3/RFC4/STEAP1/BARD1/MCM5/TUBB/PLAUR/RELT/CCT4/RECQL4/SKA3/VCAN/NUP155/MCM4/TFDP1/MCM2/PRC1/CEP55/BUB1/KIF11/MCM6/NDC80/CDCA5/RFC5/ES…
GNF2_RRM1	87	-0.790442	-1.78706	1.18479e-05	0.0297868	0.0297868	12454	tags=86%, list=19%, signal=70%	EIF2S1/METAP2/PAICS/FOXM1/PSMD14/CENPF/DLGAP5/SSRP1/MELK/NUP37/NUSAP1/TTK/SNRPD1/SMC2/DHFR/CCNB2/CCNA2/GMNN/ANP32E/CENPE/MKI67/GINS1/CHCHD3/HMMR/HAT1/SMC4/FANCI/CDCA8/PLK4/NASP/CDC20/HNRNPAB/SHCBP1/MSH2/ASPM/CENPM/BIRC5/BUB1B/MCM7/DTYMK/AURKB/RFC3/RFC4/VRK1/KIF14/UBE2C/MCM5/AURKA/RRM1/KIF18B/MCM4/MCM2/PRC1/KIF11/MCM6/NDC80/CCT6A/PRIM1/CDK1/FEN1/TYMS/PCLAF/TOP2A/E2F8/GINS2/RAD51AP1/SLBP/MCM3/DTL/Z…
ZHONG_PFC_C1_OPC	234	-0.642696	-1.62032	1.36517e-05	0.0312015	0.0312015	11961	tags=75%, list=18%, signal=62%	CCDC34/CENPW/KIF20A/FOXM1/RNF26/AK9/KIF23/PSRC1/KPNA2/CENPA/PDLIM3/TUBB6/SPC25/CKAP5/TUBA1B/DDIAS/CENPF/NDC1/PLK1/NUDT1/CENPC/DLGAP5/TUBB4B/MXD3/DEPDC1B/MELK/NRAV/NUP37/NUSAP1/HYLS1/RHEB/BRD8/GIHCG/TTK/TMEM106C/CDK5RAP2/TK1/HMGN5/DEPDC1/SMC2/NCAPH/DHFR/TRIP13/NCAPD2/SGO1/CHEK2/KIAA0586/CCNB2/CCNA2/GMNN/ANP32E/CENPE/MKI67/HS2ST1/HMMR/ASH2L/KIF22/CKS1B/KIF2C/ARL6IP1/ECT2/CKAP2/TDP1/KIF4A/GTSE1/BCAP…
GSE14415_INDUCED_VS_NATURAL_TREG_DN	176	-0.683037	-1.67723	1.86112e-05	0.0345857	0.0345857	12075	tags=68%, list=18%, signal=56%	SEH1L/DCTPP1/NCAPG2/LMNB1/CANX/HSPD1/FKBP2/PMF1/KIF23/KPNA2/PRDX3/SAP30BP/CENPA/NOL12/TUBGCP2/CKAP5/RBM3/NUDCD1/CENPF/IGF2BP3/PLK1/NUDT1/AARSD1/DLGAP5/PDCL3/IFITM1/DEPDC1B/RBM17/MELK/TTK/ERAP1/SMC2/SDAD1/TAF1D/TRIP13/INCENP/SGO1/ADAP1/MRPL18/CCNB2/CCNA2/NME1/CORO1A/MKI67/CANX/CALM1/GINS1/HMMR/KIF22/CKS1B/KIF2C/ECT2/CENPS/KIF4A/CDCA3/NEIL3/TPX2/SNX5/TACC3/CENPH/CDCA8/ISOC1/PLK4/SHCBP1/ASPM/BIRC5/B…
GNF2_SMC4L1	83	-0.796639	-1.77686	1.91271e-05	0.0345857	0.0345857	12602	tags=90%, list=19%, signal=73%	CBX3/NUP153/EIF2S1/METAP2/SUPT16H/FOXM1/CENPF/DLGAP5/SSRP1/NUSAP1/TTK/SNRPD1/SMC2/DHFR/CCNB2/CCNA2/GMNN/ANP32E/GINS1/DEK/DKC1/HMMR/HAT1/CKAP2/SRSF1/SMC4/FANCI/CDCA8/POLE2/PLK4/NASP/CDC20/HNRNPAB/SHCBP1/MSH2/ASPM/BUB1B/ANP32B/MCM7/DTYMK/DUT/ZWILCH/RFC3/RFC4/VRK1/MCM5/AURKA/RRM1/KIF18B/MCM4/MCM2/PRC1/USP1/KIF11/NDC80/PRIM1/DNAJC9/EXOSC8/CDK1/FEN1/TYMS/PCLAF/TOP2A/E2F8/GINS2/FBXO5/RAD51AP1/SLBP/MCM3…
GSE39556_CD8A_DC_VS_NK_CELL_MOUSE_3H_POST_POLYIC_INJ_UP	195	-0.660814	-1.63462	1.92593e-05	0.0345857	0.0345857	11934	tags=68%, list=18%, signal=56%	FOXM1/KIF23/HPRT1/KPNA2/TCIRG1/CENPA/ERI2/NUDT1/DLGAP5/TUBB4B/GGH/MELK/POP7/RPL39L/TTK/TMEM106C/TK1/NCAPH/DHFR/TRIP13/PARP2/DBF4/GMPS/CHEK2/KIAA0586/CCNB2/CCNA2/ANP32E/TBC1D31/CENPE/HS2ST1/GINS1/GUCY1B1/HMMR/KIF22/CKS1B/MTHFD1/KIF2C/CSE1L/FANCL/EFCAB11/GTSE1/SMC4/ACAT2/TPX2/FANCI/RRAGD/POLE2/PLK4/OIP5/CHEK1/CDC20/BUB1B/TOM1L2/SPAG5/CTSW/CDK2/TIMELESS/HSPB11/CTNNAL1/POLE/SLC7A1/CDKN3/DTYMK/TUBG1/C…
GRAHAM_CML_DIVIDING_VS_NORMAL_QUIESCENT_UP	181	-0.676865	-1.66652	2.09903e-05	0.0351812	0.0351812	11950	tags=64%, list=18%, signal=53%	KIF20A/ABCD3/RPA3/SNRNP25/SAC3D1/KPNA2/CENPA/TUBB6/SPC25/CENPF/NUDT1/DLGAP5/GGH/MELK/NUSAP1/TTK/SNRPD1/PIEZO2/TK1/HSPA14/SMC2/DHFR/TRIP13/PDSS1/CCNB2/CCNA2/GMNN/LSM5/GINS1/HMMR/NUP85/SHMT2/CKS1B/KIF2C/HAT1/CSE1L/ECT2/RANBP1/KIF4A/HSPA14/TPX2/FANCI/POLE2/OIP5/CHEK1/CDC20/ASPM/CENPM/BIRC5/BUB1B/SLC25A13/DLC1/STMN1/SPAG5/CDKN3/DUT/AURKB/RFC3/KIF15/KIF15/RFC4/VRK1/UBE2C/APOBEC3B/ZNF593/MCM5/AURKA/RRM…
WHITEFORD_PEDIATRIC_CANCER_MARKERS	115	-0.7331	-1.7189	2.55072e-05	0.038565	0.038565	12062	tags=73%, list=18%, signal=60%	CCDC34/ILF2/ILF3/KPNA2/CENPA/CENPF/NUDT1/DLGAP5/GGH/MELK/NUSAP1/TTK/TK1/MYBL2/NCAPH/DHFR/DBF4/CCNB2/CCNA2/NME1/RRP1/CENPE/MKI67/CKS1B/CKAP2/SMC4/TPX2/CDCA8/NSD2/DNMT1/POLE2/PLK4/PTTG1/NASP/BIRC5/HAUS1/STMN1/MCM7/DTYMK/RFC3/RFC4/KIF14/UBE2C/CDCA2/MCM5/AURKA/RECQL4/SLC25A40/MCM4/PRC1/BUB1/KIF11/CENPN/CDCA5/ESPL1/NEK2/KLKB1/CDK1/PBK/ZNF300/RNASEH2A/MEX3B/MND1/TYMS/MAD2L1/TOP2A/GINS2/ATAD2/E2F1/CDCA7…
chrYp11	120	0.724301	1.66984	2.60772e-05	0.038565	0.038565	2881	tags=2%, list=4%, signal=2%	SRIP3/USP12PY
GSE27241_WT_VS_RORGT_KO_TH17_POLARIZED_CD4_TCELL_UP	152	-0.694567	-1.68139	3.08957e-05	0.0419095	0.0419095	12085	tags=63%, list=18%, signal=52%	SMOC1/SUMO2/RNF26/KIF23/CKAP5/CENPF/PLK1/AARSD1/TTK/AKAP12/SEC61G/SMC2/NCAPH/INCENP/NCAPD2/CCNA2/GMNN/CENPE/MKI67/KIF22/ECT2/STAG3/CENPS/KIF4A/GTSE1/NEIL3/TPX2/TACC3/CDCA8/NSD2/TTF2/PIF1/ASPM/BUB1B/STMN1/ANLN/SPAG5/CTNNAL1/CHTF18/POLE/MIS18BP1/PSCA/KIF15/KIF15/ARHGAP11A/BARD1/KIF14/CDCA2/LIN54/TROAP/FBLN1/FMNL3/NEURL1B/KNL1/KIF18B/FANCD2/PRC1/ARHGAP19/PDE7A/KIF11/DNA2/ARC/NFKBID/UBE2S/XRCC2/KNTC1…
GO_ODORANT_BINDING	103	-0.744153	-1.72286	3.16726e-05	0.0419095	0.0419095	6088	tags=6%, list=9%, signal=5%	PTGDS/PAEP/LCN12/OR5K2/LCN2/OR5AU1/OR14I1
BENPORATH_PROLIFERATION	143	-0.709853	-1.71311	3.51594e-05	0.0441971	0.0441971	10975	tags=71%, list=16%, signal=60%	LBR/CNIH4/NCS1/TP53BP2/LGALS8/DAP3/MRPL9/ARF1/CTSV/GPSM2/PDCD5/ILF2/KPNA2/CENPA/CENPF/TTK/ASF1A/GTPBP4/PARP1/SLC25A5/SNRPD1/MYBL2/HSPA14/CMC2/RBM8A/GNB4/DBF4/PDSS1/CCNB2/GART/CENPE/DEK/CEBPG/CKS1B/CSE1L/CMSS1/RANBP1/HSPA14/RDX/PTS/RRAGD/PTTG1/MSH2/ASPM/CENPM/BIRC5/STMN1/ANLN/SPAG5/PURB/CDKN3/DTYMK/GINS3/C1orf112/RFC4/PRIM2/APOBEC3B/FANCA/AURKA/SRPK1/MTFR2/NCAPG/MCM2/FANCE/PRC1/BUB1/NDC80/CENPN/CD…
DUTERTRE_ESTRADIOL_RESPONSE_24HR_UP	320	-0.590053	-1.51363	3.94929e-05	0.0454961	0.0454961	11934	tags=75%, list=18%, signal=62%	FOXM1/RPA3/KIF23/HPRT1/CD320/SNRNP25/JAK2/DEPTOR/SLC9A3R1/DDIAS/PLK1/FANCC/HAUS4/DLGAP5/GGH/DEPDC1B/CEP85/MELK/EXOSC2/NUSAP1/SLC39A8/TTK/CBX5/TK1/MYBL2/SMC2/NCAPH/TRIP13/INCENP/TMED8/NCAPD2/PDSS1/CCNB2/CCNA2/GMNN/NME1/NUP107/MKI67/GINS1/CDCA7L/DCLRE1B/MIS18A/NUP85/MTHFD1/DDX10/KIF2C/CENPL/RET/KIF4A/GLB1L2/GTSE1/SUV39H1/C21orf58/HELLS/TPX2/TMEM120B/FANCI/TACC3/SLC26A2/TTF2/DNMT1/POLE2/MPHOSPH9/PLK…
GO_DNA_REPLICATION	273	-0.619223	-1.57873	3.9812e-05	0.0454961	0.0454961	12282	tags=56%, list=18%, signal=46%	SUPT16H/POLE3/CDC42/LRWD1/KIN/TERF2/RHNO1/RPA3/EGF/TBRG1/CACYBP/ZPR1/BRPF3/SSRP1/RECQL/STOML2/ATR/IGHMBP2/BCAR3/GTPBP4/RMI2/TTF1/STN1/HRAS/DBF4/ZMPSTE24/CHEK2/SAMHD1/CCNA2/GMNN/TOP3A/TOP3A/FGFR1/GINS1/GRWD1/FANCM/EREG/TSPYL2/MGME1/UPF1/CHTF8/REV1/MSH3/RBBP7/CENPS/SETMAR/POLH/TOPBP1/USP37/DNAJA3/ETAA1/PIF1/POLE2/HUS1/NASP/CHEK1/DDX11/SLX4/DBF4B/CDK2/TIMELESS/MCM7/CHTF18/RPA2/POLE/ORC1/DUT/MMS22L/G…
HALLMARK_G2M_CHECKPOINT	196	-0.645494	-1.59702	4.38422e-05	0.0470604	0.0470604	12015	tags=64%, list=18%, signal=53%	KPNB1/KIF23/ILF3/KPNA2/CENPA/EGF/YTHDC1/YTHDC1/CUL4A/CENPF/PLK1/FANCC/PDS5B/DR1/NUSAP1/NCL/SRSF10/TTK/SNRPD1/MYBL2/G3BP1/ATF5/SMC2/RBM14/INCENP/DBF4/SAP30/SMC1A/CCNB2/CCNA2/CBX1/CENPE/MKI67/DKC1/HMMR/KIF22/NUP50/PRPF4B/CKS1B/TENT4A/ODF2/UPF1/TLE3/KIF2C/KIF4A/SRSF1/SRSF2/SUV39H1/HSPA8/SMC4/TPX2/SFPQ/TACC3/TRA2B/NSD2/PLK4/HUS1/PTTG1/NASP/CHEK1/CDC20/BIRC5/STMN1/SMAD3/XPO1/UCK2/RPA2/POLE/SLC7A1/CDKN…
GO_DNA_DEPENDENT_DNA_REPLICATION	151	-0.686162	-1.66084	4.49246e-05	0.0470604	0.0470604	10499	tags=59%, list=16%, signal=50%	DBF4/ZMPSTE24/CHEK2/SAMHD1/GMNN/FGFR1/GINS1/FANCM/MGME1/UPF1/CHTF8/MSH3/CENPS/SETMAR/TOPBP1/DNAJA3/ETAA1/POLE2/DDX11/DBF4B/CDK2/TIMELESS/MCM7/CHTF18/RPA2/POLE/ORC1/MMS22L/GINS3/POLD1/RFC3/TICRR/RFC4/PRIM2/WDHD1/CENPX/MCM5/MCMBP/RECQL4/GEN1/MCM4/MCM2/MCM6/DNA2/RFC5/ORC5/POLD3/PRIM1/NBN/DONSON/RAD51/RPA1/ZGRF1/POLD4/EME1/TONSL/RFWD3/CDT1/BLM/PURA/ORC6/FEN1/TIPIN/POLA1/ATAD5/GINS4/ALYREF/RFC2/CDC7/E…

## Sheet: MCF7 miR-24-2-5p
ID	setSize	enrichmentScore	NES	pvalue	p.adjust	qvalues	rank	leading_edge	core_enrichment
chr6p21	458	0.702857	1.81477	1e-10	2.5141e-06	2.5141e-06	9214	tags=24%, list=14%, signal=21%	NEU1/ZBTB22/ZBTB22/MICB/C6orf47/SAPCD1/HCG25/IER3/HLA-B/PTMAP1/HLA-DQB1-AS1/HCP5/HCG20/VWA7/AL079341.1/SLC44A4/SAPCD1/SAPCD1/SAPCD1/TREM2/HSPE1P11/PSORS1C2/MPIG6B/LST1/HCG27/CYP21A2/PPP1R18/PSMB8/LY6G5B/ZBTB12/ZBTB12/PBX2/HCP5/LY6G5B/AL096814.1/MUC21/TREM1/PGC/PI16/MSH5-SAPCD1/MSH5-SAPCD1/MCCD1/C6orf15/COL11A2/MICB/TSBP1-AS1/LSM2/MIR3934/HLA-B/CAPN11/USP8P1/USP8P1/ARMC12/RPL12P1/RPL12P1/VPS52/HLA…
GO_OLFACTORY_RECEPTOR_ACTIVITY	427	-0.628447	-1.60639	2.25782e-07	0.00200598	0.00200598	5303	tags=6%, list=8%, signal=6%	OR2A7/OR4D1/OR2I1P/OR8G1/OR2C1/OR1J1/OR7D2/OR2I1P/OR2I1P/OR2I1P/OR2I1P/OR2I1P/OR2W6P/OR2L2/OR8A1/OR8B3/OR8B2/OR13A1/OR13A1/OR2A1/OR4F17/OR2A42/OR1A1/OR51M1/OR8B8/OR10D3/OR8S1/OR2A2/OR1L8/OR1Q1/OR1M1/OR1J4/OR4D2/OR5M11/OR1B1/OR2A4
chrYp11	120	0.806147	1.84636	2.39368e-07	0.00200598	0.00200598	6163	tags=2%, list=9%, signal=2%	PCDH11Y/EIF4A1P2/KRT18P10
FAN_EMBRYONIC_CTX_MICROGLIA_1	149	-0.775003	-1.80384	3.43213e-07	0.00215718	0.00215718	12440	tags=83%, list=19%, signal=68%	PCLAF/FOXM1/CENPW/DEPDC1B/SRSF3/DTYMK/CKS1B/HMGB2/KIF20A/CKAP5/SMC1A/AURKB/PLK1/KPNA2/DEK/FBXO5/TROAP/MRPL18/FAM111A/ARL6IP1/PIMREG/BIRC5/ANLN/CDCA2/CDKN3/ANP32E/CDC27/CDCA3/CNTRL/KIF23/SPC25/KIF4A/CKS2/HERC5/AURKA/MELK/SHCBP1/HMMR/MAD2L1/ARHGAP11A/TACC3/NCAPD2/NRM/NRM/NRM/NRM/NRM/NRM/NRM/CDK1/HP1BP3/CDC25C/CKAP2/SRSF10/SMC2/TTK/CENPN/GGH/TPX2/ITGB3BP/ESPL1/CCNA2/KIF11/EZH2/NDC80/DEPDC1/MXD3/PRC1…
DUTERTRE_ESTRADIOL_RESPONSE_24HR_UP	320	-0.646367	-1.62097	1.49229e-06	0.00750351	0.00750351	12785	tags=76%, list=19%, signal=62%	SFXN2/NUP85/WDR34/CHRNA5/CCNB2/CELSR2/LRIG1/TET2/HPRT1/GINS1/PCP4/TMEM38B/NR2C2AP/SLC29A1/CTSD/ADCY1/FKBP4/RPA3/HR/SLC27A2/PCLAF/FOXM1/CCN5/DEPDC1B/CCDC34/IMPA2/E2F7/STC2/AURKB/IL17RB/RNASEH2A/RERG/PLK1/RFC5/KRT13/EXOSC5/CDT1/PGR/FBXO5/TROAP/CDCA7L/INCENP/GREB1/GINS3/ZWILCH/SNRNP25/BIRC5/DUT/NUP107/ANLN/CDCA2/VRK1/CENPL/RRM1/DNMT1/TMEM120B/FANCC/KIF23/POLD1/RFC3/KIF4A/AURKA/MELK/STMN1/SLC7A5/SHCB…
KEGG_OLFACTORY_TRANSDUCTION	389	-0.606467	-1.54265	4.40514e-06	0.0163383	0.0163383	5303	tags=5%, list=8%, signal=5%	OR2C1/OR1J1/OR7D2/OR2L2/OR8A1/OR13A1/OR13A1/OR2A1/OR4F17/OR2A42/OR1A1/OR51M1/OR8B8/OR8S1/OR2A2/GUCA1A/OR1L8/CAMK2A/OR1Q1/OR1M1/OR1J4/OR4D2/OR5M11/CNGA4/OR1B1/PDE1C/OR2A4
HALLMARK_E2F_TARGETS	198	-0.698961	-1.68713	4.54906e-06	0.0163383	0.0163383	13390	tags=72%, list=20%, signal=57%	STAG1/SSRP1/CCNB2/RPA2/GSPT1/HNRNPD/GINS1/KIF22/PNN/AK2/ILF3/DIAPH3/NUP205/RPA3/CKS1B/RANBP1/HMGB2/CDKN2A/SRSF2/RBBP7/ASF1A/SHMT1/SMC1A/AURKB/MTHFD2/PAICS/RNASEH2A/ING3/PLK1/KPNA2/TIPIN/HUS1/DEK/SRSF1/UBE2S/GINS3/RAD51C/PPP1R8/HMGB3/NOP56/USP1/BIRC5/DUT/MLH1/NUP107/CDKN3/ANP32E/DNMT1/CDCA3/WEE1/DCK/POLD1/SPC25/RFC3/KIF4A/CHEK2/CSE1L/IPO7/CKS2/AURKA/TRA2B/UBR7/NBN/MELK/SMC6/MSH2/STMN1/HMMR/MAD2L1/…
SOTIRIOU_BREAST_CANCER_GRADE_1_VS_3_UP	150	-0.736708	-1.7203	8.1692e-06	0.0218322	0.0218322	15110	tags=84%, list=23%, signal=65%	NUDT1/DDX39A/TRIP13/CCT5/PFDN6/PFDN6/TIMM10/PARPBP/GMPS/ORMDL2/KIF2C/TOMM70/NUP93/SNRPG/CCNB1/SHMT2/DLGAP5/UBE2N/PDSS1/GTPBP4/CCNB2/APOBEC3B/GINS1/ITCH/MRPS17/CMC2/PSMD12/TUBA1C/CENPA/FOXM1/KIF20A/BYSL/AURKB/RNASEH2A/PSMA7/TUBA1B/PLK1/KPNA2/UBE2S/FBXO5/TROAP/POLR2K/HMGB3/XPOT/RAB5IF/PIMREG/BIRC5/VRK1/CDKN3/CDCA3/ECT2/KIF4A/CKS2/AURKA/MELK/STMN1/SLC7A5/HMMR/MAD2L1/PFDN6/TACC3/MCM3/LMNB1/CDK1/BLM/R…
MODULE_54	257	-0.636449	-1.567	8.23784e-06	0.0218322	0.0218322	13369	tags=66%, list=20%, signal=53%	PSRC1/CCNB2/CNIH4/APOBEC3B/HPRT1/TMEM106C/GINS1/PSPH/LRRC17/RSPH14/CENPA/RCC1/BEND3/RPA3/PCLAF/FOXM1/DEPDC1B/DTYMK/CKS1B/RANBP1/HMGB2/BYSL/ITGA2/IMPA2/KIAA0100/AURKB/MTHFD2/CCT6A/PLK1/GPSM2/KPNA2/RFC5/HUWE1/DDX11/ETV2/UBE2S/TROAP/UCHL5/CMYA5/APEX2/ZWILCH/OAS3/ARL6IP1/PIMREG/TSN/BIRC5/ANLN/RRM1/CDKN3/PLAT/EFHC2/ANP32E/ECT2/KIF23/POLD1/HMGCS1/RFC3/CSE1L/CKS2/AURKA/MELK/MSH2/SLC7A5/SRPK1/SHCBP1/HMMR…
ROSTY_CERVICAL_CANCER_PROLIFERATION_CLUSTER	138	-0.745894	-1.73035	8.68391e-06	0.0218322	0.0218322	13298	tags=81%, list=20%, signal=65%	CCNB2/APOBEC3B/GINS1/DBF4/PRELID3B/CENPA/RPA3/PCLAF/FOXM1/DTYMK/PLEK2/HMGB2/CDKN2A/KIF20A/AURKB/PLK1/KPNA2/UBE2S/FBXO5/BIRC5/ANP32E/CDCA3/ECT2/KIF23/KIF4A/CKS2/AURKA/MELK/SHCBP1/HMMR/MAD2L1/TACC3/SPDL1/LMNB1/CDK1/PAQR4/SMC2/TTK/GGH/KIFC1/MYBL2/TPX2/ESPL1/CCNA2/KIF11/EZH2/ACACA/NDC80/DHFR/LRP8/PRC1/SMC4/KIF18B/CDC20/POLA2/MCM10/MCM2/TK1/BUB1/NCAPG/UBE2C/RAD51AP1/FANCI/BUB1B/ZWINT/CEP55/CDCA8/ERCC6…
GSE15750_DAY6_VS_DAY10_TRAF6KO_EFF_CD8_TCELL_UP	199	-0.685696	-1.65414	1.27191e-05	0.0270431	0.0270431	13069	tags=72%, list=20%, signal=59%	SNAP29/KIF22/RNASEH2B/PIF1/PRELID3B/MLF1/CENPA/NUP205/MTM1/CPOX/CCAR1/FOXM1/IRAK1BP1/PXMP2/SEPTIN11/CKS1B/HMGB2/KIF20A/ITGA2/CKAP5/E2F7/AURKB/TUBA1B/PLK1/RFC5/CENPH/CDCA7L/INCENP/PASK/HMGB3/RBMX/ZWILCH/PIMREG/BIRC5/DUT/ANLN/CDCA2/MAPK1/RRM1/CDKN3/CDCA3/ECT2/KIF23/SPC25/KIF4A/AURKA/MELK/STMN1/SHCBP1/AUNIP/HMMR/MAD2L1/CIP2A/ARHGAP11A/TACC3/MCM3/SPDL1/POLE/CDK1/CDC25C/CKAP2/SMC2/TTK/CENPN/FKBP5/MYBL…
HALLMARK_G2M_CHECKPOINT	196	-0.686667	-1.65633	1.39345e-05	0.0270431	0.0270431	14455	tags=73%, list=22%, signal=57%	RAD21/KIF2C/NUP98/RPS6KA5/KMT5A/CCNT1/SS18/PDS5B/NOLC1/ORC5/HSPA8/RASAL2/SYNCRIP/TENT4A/CUL4A/CDK4/NCL/BUB3/NOTCH2/STAG1/ATRX/MAPK14/CCNB2/RPA2/GSPT1/HNRNPD/DBF4/PRMT5/KIF22/CBX1/KPNB1/CENPA/ILF3/ODF2/UPF1/TLE3/AMD1/DTYMK/CKS1B/SMAD3/SRSF2/MAP3K20/CUL5/SMC1A/AURKB/RBM14/PLK1/KPNA2/SFPQ/DR1/HUS1/SRSF1/UBE2S/FBXO5/TROAP/INCENP/EWSR1/HMGB3/BIRC5/CDKN3/HIF1A/NSD2/CDC27/FANCC/KIF23/KIF4A/SLC7A1/CKS2/A…
REACTOME_OLFACTORY_SIGNALING_PATHWAY	400	-0.601253	-1.52933	1.39835e-05	0.0270431	0.0270431	5303	tags=6%, list=8%, signal=6%	OR2A7/OR4D1/REEP1/OR8G1/OR2C1/OR1J1/OR7D2/OR2L2/OR8A1/OR8B3/OR8B2/OR13A1/OR13A1/RTP5/RTP5/OR2A1/OR4F17/OR2A42/OR1A1/OR51M1/OR8B8/OR10D3/OR8S1/OR2A2/OR1L8/OR1Q1/OR1M1/OR1J4/OR4D2/OR5M11/OR1B1/OR2A4
GO_ODORANT_BINDING	103	-0.788418	-1.77047	1.72844e-05	0.031039	0.031039	7827	tags=8%, list=12%, signal=7%	PAEP/OR8G1/OR2C1/OR8A1/OR8B3/OR8B2/OR13A1/OR13A1/OR8B8/OR5M11
ZHONG_PFC_C1_OPC	234	-0.658761	-1.60838	1.92148e-05	0.0322053	0.0322053	13441	tags=74%, list=20%, signal=59%	HMGB1/RTKN2/WDR34/BUB3/PSRC1/CCNB2/TMEM106C/KIF22/PIF1/KIF18A/TUBA1C/G2E3/CENPA/DIAPH3/PCLAF/HAUS6/FOXM1/CENPW/DEPDC1B/DTYMK/CKS1B/HMGB2/KIF20A/CCDC34/TDP1/ACTN1/BCAP29/KIAA0586/CKAP5/AURKB/RNASEH2A/TUBA1B/PLK1/SCLT1/KPNA2/UBE2S/FBXO5/TROAP/HMGB3/USP1/FAM111A/ARL6IP1/QSER1/PIMREG/BIRC5/POC1A/ARHGEF39/ANLN/CDCA2/VRK1/CDKN3/ANP32E/CDCA3/ECT2/KIF23/SPC25/RFC3/KIF4A/CHEK2/CKS2/AURKA/MELK/SHCBP1/HMMR/…
FAN_EMBRYONIC_CTX_NSC_2	230	-0.653917	-1.59824	2.47621e-05	0.0370225	0.0370225	14236	tags=73%, list=21%, signal=58%	KMT5A/CEP70/CCNB1/NUCKS1/REEP4/DLGAP5/AAMDC/EEF1AKMT2/RHNO1/TUBB4B/POLR2D/CALM3/HIRIP3/LMO7/RTKN2/BUB3/PSRC1/CCNB2/CNIH4/SMTN/GINS1/DBF4/KIF22/PIF1/KIF18A/TNFAIP8L1/TUBA1C/G2E3/PPP2R5D/CENPA/DIAPH3/FOXM1/CENPW/ODF2/DEPDC1B/DTYMK/CKS1B/HMGB2/KIF20A/CCDC34/ACTN1/CKAP5/AURKB/SAPCD2/PLK1/TMSB15A/RPL39L/KPNA2/TPM2/UBE2S/FBXO5/TROAP/HMGB3/RBMX/ARL6IP1/FAM110A/PIMREG/BIRC5/POC1A/ARHGEF39/CDCA2/NEURL1B/C…
FOURNIER_ACINAR_DEVELOPMENT_LATE_2	279	-0.624665	-1.54836	2.50341e-05	0.0370225	0.0370225	14640	tags=65%, list=22%, signal=51%	PLOD3/P3H4/TXNDC5/EXOSC8/TRIP13/SNRPB/GCN1/AGFG1/NUP37/CCT2/PRPS1/ANAPC5/VCL/MANF/HPCAL1/ACOT9/KIF2C/PDLIM7/EIF5B/PDIA6/TEAD4/MBNL1/ANXA5/DDX39B/C11orf24/DHX15/UBE2N/PAGR1/TTI1/NOLC1/UAP1/STK17A/PPP2R2A/XRCC3/DROSHA/PARP2/IGF2BP2/DUSP4/PRPF4/CSNK2A1/CLPB/NUP85/CAMSAP2/DDX39B/PREB/EMC1/LDLR/CNOT7/RBM25/WSB1/EPHA2/SMTN/LYPLA1/GINS1/PALLD/DBF4/PRMT5/FLNA/CMC2/EEF1E1/CALM2/CENPA/RCC1/ILF3/SH3TC1/NUP2…
MANALO_HYPOXIA_DN	286	-0.62481	-1.54808	2.98347e-05	0.0416708	0.0416708	15448	tags=75%, list=23%, signal=58%	NME1/PSME4/CAD/IPO4/IPO4/GART/EIF2S1/PUS1/FBXO42/DKC1/PUM3/NCS1/EXOSC8/TRIP13/ENPP1/DDX19A/NOL11/TELO2/PARPBP/PRPS1/SNRPD1/TOR3A/HNRNPDL/SLC1A5/NOP16/PAK1IP1/PAK1IP1/METTL2B/GATB/LBHD1/NDUFAF4/NUP98/NEK4/ABCF2/PRMT7/LETM1/DDX23/NOLC1/POLD2/TTLL4/USP39/PDCD2/TUBB4B/AASDHPPT/PARP2/RRP1/DDX18/PDSS1/GTPBP4/SEH1L/ATP13A3/CLPB/NUP85/COQ2/HEATR1/FAM136A/EBNA1BP2/RRP9/UMPS/ARMC6/PSMD11/TOP3A/TOP3A/URB2/H…
chr6p22	272	0.619909	1.54136	3.7369e-05	0.049447	0.049447	5920	tags=7%, list=9%, signal=7%	ZNRD1ASP/HCG18/TRIM26/HCG17/HLA-A/HCG17/RANP1/HDGFL1/ZNF192P2/BOLA2P3/HLA-F-AS1/TRIM31/HNRNPA1P1/SUMO2P13/HNRNPA1P58/LINC01623/HLA-V/KRT8P43/MICE/MICE/ETF1P1/AL021917.1/HLA-F-AS1/HLA-F-AS1/TRIM26/HLA-F-AS1/GABBR1/OR2B6/ZBED9/KRT18P1/KRT18P1/KRT18P1/KRT18P1/KRT18P1/HLA-F/GABBR1/TRIM27/HCG14/HCG14/HCG14/HLA-L/PAIP1P1/IQCB2P/HCG4/HCG4/HCG4/HCG4/HCG4/LARP1P1/BTN3A3/ZNF192P1/TRIM39/TRIM26/HLA-J/HLA-J/…
