# Supplementary material for: Protective effects of miR-24-2-5p in early stages of breast cancer bone metastasis
Source: Breast Cancer Res. 2024 Dec 18;26:186. doi: 10.1186/s13058-024-01934-2 (PMC11656574; doi:10.1186/s13058-024-01934-2)
Supplement: Supplementary file 5 — Supplementary Material 5: ClueGo-based analysis on the top 250 predicted targets of miR-24-2-5p. [file 13058_2024_1934_MOESM5_ESM.xlsx]

## Sheet: Results_All groups
% Associated Genes	All Associated Genes	Associated Genes Found	GOGroups	GOLevels	Group PValue	Group PValue Corrected with Bonferroni step down	ID	name	Nr. Genes	Ontology Source	OverViewTerm	shared name	Term	Term PValue	Term PValue Corrected with Bonferroni step down	UNIQUE_ID
6.06061	[ADAMTS16, AGT, AGTR2, AGXT, BCL2, BMP2, BMP4, CITED1, CTNNB1, CTNNBIP1, DCHS1, DLG1, EYA1, FAT4, FGF1, FGF13, FGF2, FGF8, FOXD1, GDNF, GLI3, GPC3, GREB1L, GREM1, GZF1, HNF1B, HOXA11, HOXB7, HOXD11, HS3ST3A1, HS3ST3B1, ILK, LAMA5, LGR4, LHX1, MAGED1, MYC, NOG, NPNT, PAX2, PAX8, PBX1, PKD2, PRKD2, PTCH1, SALL1, SHH, SIX1, SIX2, SIX4, SMAD4, SMO, SMOX, SOX8, SOX9, TACSTD2, TCF21, TGFB1, TMEM59L, VE…	[GLI3, GREM1, GZF1, PTCH1]	[Group18]	[5, 6, 7, 8, 9, 10, 11, 12, 13, 14]	{Group18=5.8723947950090555E-5}	{Group18=0.00105703106310163}	GO:0001658	branching%20involved%20in%20ureteric%20bud%20morphogenesis	4	GO_BiologicalProcess-EBI-UniProt-GOA-ACAP-ARAP_25.05.2022_00h00	FALSE	branching%20involved%20in%20ureteric%20bud%20morphogenesis	branching involved in ureteric bud morphogenesis	0.00561154	0.235685	GO:0001658
4.6875	[A2M, ACP5, AHR, ANGPT1, ANXA1, APOA1, APOA2, APPL1, ARG1, ARRB2, AXL, BCL6, BCR, BST2, C4BPA, C4BPB, CCR2, CD22, CD300A, CD46, CD47, CD55, CD59, CD84, CD96, CEACAM1, CLEC12B, CLEC4G, CR1, CR1L, CR2, CRK, CSMD3, CUEDC2, CX3CR1, DUSP10, DUSP22, ENPP3, EPX, FCGR2B, FCRL3, FER, FGL2, FOXF1, FOXJ1, FOXP3, GFER, GRN, HAVCR2, HFE, HLA-A, HLA-B, HLA-E, HLA-F, HLA-G, HLX, HMOX1, IFNA2, IFNB1, IFNL1, IGHA…	[BCL6, CD84, FER, HLA-A, RC3H1, SLAMF1]	[Group17]	[3, 4, 5]	{Group17=0.0010595635178498454}	{Group17=0.016953016285597526}	GO:0002698	negative%20regulation%20of%20immune%20effector%20process	6	GO_BiologicalProcess-EBI-UniProt-GOA-ACAP-ARAP_25.05.2022_00h00	FALSE	negative%20regulation%20of%20immune%20effector%20process	negative regulation of immune effector process	0.00265954	0.135636	GO:0002698
5.71429	[AHR, ARG1, ARRB2, BCL6, BCR, BST2, C4BPA, C4BPB, CCR2, CD300A, CD46, CD55, CD84, CD96, CEACAM1, CLEC12B, CLEC4G, CR1, CR1L, CR2, CRK, CSMD3, CX3CR1, DUSP22, FCGR2B, FOXF1, FOXJ1, FOXP3, GFER, HAVCR2, HFE, HLA-A, HLA-B, HLA-E, HLA-F, HLA-G, HMOX1, IFNA2, IFNB1, IL13RA2, IL20RB, IL4I1, IL7R, JAK3, KIR2DL4, KLRC1, KLRD1, LGALS9, LILRB1, LILRB4, MICA, NCKAP1L, NDFIP1, NOD2, PARP3, PPP3CB, PTPN6, PTP…	[BCL6, CD84, HLA-A, SLAMF1]	[Group17]	[4, 5, 6]	{Group17=0.0010595635178498454}	{Group17=0.016953016285597526}	GO:0002704	negative%20regulation%20of%20leukocyte%20mediated%20immunity	4	GO_BiologicalProcess-EBI-UniProt-GOA-ACAP-ARAP_25.05.2022_00h00	FALSE	negative%20regulation%20of%20leukocyte%20mediated%20immunity	negative regulation of leukocyte mediated immunity	0.00690565	0.241698	GO:0002704
5.26316	[AHR, ARG1, ARRB2, BCL6, C4BPA, C4BPB, CD46, CD55, CD96, CEACAM1, CLEC12B, CLEC4G, CR1, CR1L, CR2, CRK, CSMD3, DUSP22, FCGR2B, FOXJ1, FOXP3, GFER, HAVCR2, HFE, HLA-A, HLA-B, HLA-E, HLA-F, HLA-G, IFNA2, IFNB1, IL20RB, IL4I1, IL7R, KIR2DL4, KLRC1, KLRD1, LGALS9, LILRB1, LILRB4, MICA, NCKAP1L, NDFIP1, NOD2, PARP3, PPP3CB, PTPN6, PTPRC, SERPINB4, SERPINB9, SLAMF1, SMAD7, SUSD4, TBX21, THOC1, TINAGL1,…	[BCL6, HLA-A, SLAMF1]	[Group17]	[5, 6, 7]	{Group17=0.0010595635178498454}	{Group17=0.016953016285597526}	GO:0002707	negative%20regulation%20of%20lymphocyte%20mediated%20immunity	3	GO_BiologicalProcess-EBI-UniProt-GOA-ACAP-ARAP_25.05.2022_00h00	FALSE	negative%20regulation%20of%20lymphocyte%20mediated%20immunity	negative regulation of lymphocyte mediated immunity	0.0235947	0.306731	GO:0002707
4.44444	[AMH, ARID5A, B2M, BCL10, CAMK4, CARD9, CD160, CD226, CD36, CD55, CD74, CD81, CLEC7A, CLNK, DDX1, DDX21, DDX56, DDX58, DENND1B, DHX36, F2RL1, FFAR2, FFAR3, FZD5, GATA3, GPRC5B, HK1, HLA-A, HLA-E, HLA-F, HLA-G, HOOK1, IL18, IL18R1, IL1B, IL1R1, IL4, IL6, INAVA, KCNA4, KIR2DL4, KIT, LACC1, LAPTM5, LILRB1, MALT1, MAP3K7, MAPKAPK2, MAVS, MIF, MYD88, NLRP3, NOD1, NOD2, NR4A3, P2RX7, PANX1, PLCG2, PRKC…	[HLA-A, LACC1, SLAMF1, TAC4]	[Group17]	[4, 5, 6, 7, 8]	{Group17=0.0010595635178498454}	{Group17=0.016953016285597526}	GO:0002720	positive%20regulation%20of%20cytokine%20production%20involved%20in%20immune%20response	4	GO_BiologicalProcess-EBI-UniProt-GOA-ACAP-ARAP_25.05.2022_00h00	FALSE	positive%20regulation%20of%20cytokine%20production%20involved%20in%20immune%20response	positive regulation of cytokine production involved in immune response	0.0163109	0.244663	GO:0002720
4.7619	[AHR, ALOX15, ARG1, BCL6, C4BPA, C4BPB, CD160, CD46, CD55, CEACAM1, CLEC4G, CR1, CR1L, CR2, CSMD3, DUSP22, FCGR2B, FOXJ1, FOXP3, HAVCR2, HFE, HLA-F, HLA-G, IFNA2, IFNB1, IL1RL1, IL2, IL20RB, IL27RA, IL33, IL4, IL4I1, IL4R, IL7R, JAK3, KLRC1, KLRD1, LILRB1, LILRB4, LOXL3, NCKAP1L, NDFIP1, NOD2, PARP3, PPP3CB, PTPN6, PTPRC, RC3H1, RC3H2, SAMSN1, SLAMF1, SMAD7, SUSD4, TBX21, THOC1, TINAGL1, TNFRSF14…	[BCL6, RC3H1, SLAMF1]	[Group17]	[4, 5, 6]	{Group17=0.0010595635178498454}	{Group17=0.016953016285597526}	GO:0002820	negative%20regulation%20of%20adaptive%20immune%20response	3	GO_BiologicalProcess-EBI-UniProt-GOA-ACAP-ARAP_25.05.2022_00h00	FALSE	negative%20regulation%20of%20adaptive%20immune%20response	negative regulation of adaptive immune response	0.0305655	0.27509	GO:0002820
5.17241	[AHR, ARG1, BCL6, C4BPA, C4BPB, CD46, CD55, CEACAM1, CLEC4G, CR1, CR1L, CR2, CSMD3, DUSP22, FCGR2B, FOXJ1, FOXP3, HAVCR2, HFE, HLA-F, HLA-G, IFNA2, IFNB1, IL1RL1, IL2, IL20RB, IL27RA, IL33, IL4, IL4I1, IL4R, IL7R, JAK3, KLRC1, KLRD1, LILRB1, LILRB4, LOXL3, NCKAP1L, NDFIP1, NOD2, PARP3, PPP3CB, PTPN6, PTPRC, RC3H1, RC3H2, SLAMF1, SMAD7, SUSD4, TBX21, THOC1, TINAGL1, TNFSF18, TNFSF4, XCL1, ZBTB7B, …	[BCL6, RC3H1, SLAMF1]	[Group17]	[5, 6, 7]	{Group17=0.0010595635178498454}	{Group17=0.016953016285597526}	GO:0002823	negative%20regulation%20of%20adaptive%20immune%20response%20based%20on%20somatic%20recombination%20of%20immune%20receptors%20built%20from%20immunoglobulin%20superfamily%20domains	3	GO_BiologicalProcess-EBI-UniProt-GOA-ACAP-ARAP_25.05.2022_00h00	FALSE	negative%20regulation%20of%20adaptive%20immune%20response%20based%20on%20somatic%20recombination%20of%20immune%20receptors%20built%20from%20immunoglobulin%20superfamily%20domains	negative regulation of adaptive immune response based on somatic recombination of immune receptors built from immunoglobulin superfamily domains	0.0246891	0.296269	GO:0002823
4.5045	[A3GALT2, A4GALT, ABCA2, B3GALNT1, B3GALT1, B3GALT2, B3GALT4, B3GNT5, B4GALNT1, B4GALT3, B4GALT4, B4GALT5, B4GALT6, BAX, C20orf173, CERK, CLN6, CPTP, CWH43, DPM1, DPM2, DPM3, EGFL7, ENPP7, FA2H, FUCA1, FUT2, FUT6, FUT9, GAL3ST1, GAL3ST2, GAL3ST3, GAL3ST4, GALC, GBA, GBA2, GBA3, GBAP1, GBGT1, GLA, GLB1, GLTP, GM2A, GPAA1, GPLD1, HEXA, HEXB, ITGB8, KIT, LARGE1, LCT, MPPE1, NAGA, NAT8, NEU1, NEU2, N…	[FUT9, NEU3, PIGS, ST8SIA4, TM9SF2]	[Group16]	[5, 6]	{Group16=0.00641706377283751}	{Group16=0.08342182904688764}	GO:0006664	glycolipid%20metabolic%20process	5	GO_BiologicalProcess-EBI-UniProt-GOA-ACAP-ARAP_25.05.2022_00h00	FALSE	glycolipid%20metabolic%20process	glycolipid metabolic process	0.007063	0.240142	GO:0006664
4	[A3GALT2, A4GALT, ABCA12, ABCA2, ABCA8, ACER1, ACER2, ACER3, AGK, ALDH3B1, ALDH3B2, ALOX12B, ALOXE3, ARV1, ASAH1, ASAH2, ASAH2B, B3GALNT1, B3GALT1, B3GALT2, B3GALT4, B4GALNT1, B4GALT3, B4GALT4, B4GALT5, B4GALT6, BAX, C20orf173, CCN1, CCNA2, CEL, CERK, CERKL, CERS1, CERS2, CERS3, CERS4, CERS5, CERS6, CERT1, CLN6, CLN8, CPTP, CSNK1G2, CYP4F22, DEGS1, DEGS2, DOK7, EGFL7, ELOVL1, ELOVL2, ELOVL3, ELOV…	[CERS6, ELOVL5, FUT9, NEU3, PLA2G15, ST8SIA4, TM9SF2]	[Group16]	[4, 5, 6]	{Group16=0.00641706377283751}	{Group16=0.08342182904688764}	GO:0006665	sphingolipid%20metabolic%20process	7	GO_BiologicalProcess-EBI-UniProt-GOA-ACAP-ARAP_25.05.2022_00h00	TRUE	sphingolipid%20metabolic%20process	sphingolipid metabolic process	0.00293509	0.140884	GO:0006665
4.42478	[ABCA12, ABCA2, ACER1, ACER2, ACER3, AGK, ALOX12B, ALOXE3, ASAH1, ASAH2, ASAH2B, B3GALT1, B3GALT2, B3GALT4, B4GALNT1, B4GALT3, B4GALT4, B4GALT5, B4GALT6, C20orf173, CCN1, CCNA2, CEL, CERK, CERS1, CERS2, CERS3, CERS4, CERS5, CERS6, CERT1, CLN6, CLN8, CYP4F22, DEGS1, DEGS2, EGFL7, ELOVL1, ENPP7, FA2H, FUT3, FUT5, FUT6, FUT7, GAL3ST1, GALC, GBA, GBA2, GBA3, GBAP1, GDF1, GLA, GM2A, HEXA, HEXB, HTRA2,…	[CERS6, NEU3, PLA2G15, ST8SIA4, TM9SF2]	[Group16]	[5, 6, 7]	{Group16=0.00641706377283751}	{Group16=0.08342182904688764}	GO:0006672	ceramide%20metabolic%20process	5	GO_BiologicalProcess-EBI-UniProt-GOA-ACAP-ARAP_25.05.2022_00h00	FALSE	ceramide%20metabolic%20process	ceramide metabolic process	0.00760376	0.24332	GO:0006672
6.15385	[A3GALT2, A4GALT, ABCA2, B3GALNT1, B3GALT1, B3GALT2, B3GALT4, B4GALNT1, B4GALT3, B4GALT4, B4GALT5, B4GALT6, BAX, C20orf173, CERK, CLN6, CPTP, EGFL7, ENPP7, FA2H, FUT6, FUT9, GAL3ST1, GALC, GBA, GBA2, GBA3, GBAP1, GLA, GLB1, GLTP, GM2A, HEXA, HEXB, ITGB8, KIT, LARGE1, LCT, NAGA, NAT8, NEU1, NEU2, NEU3, NEU4, PRKAA1, PRKCD, SMPD1, ST3GAL1, ST3GAL2, ST3GAL3, ST3GAL5, ST6GALNAC3, ST6GALNAC4, ST6GALNA…	[FUT9, NEU3, ST8SIA4, TM9SF2]	[Group16]	[5, 6, 7]	{Group16=0.00641706377283751}	{Group16=0.08342182904688764}	GO:0006687	glycosphingolipid%20metabolic%20process	4	GO_BiologicalProcess-EBI-UniProt-GOA-ACAP-ARAP_25.05.2022_00h00	FALSE	glycosphingolipid%20metabolic%20process	glycosphingolipid metabolic process	0.00531546	0.23388	GO:0006687
8.82353	[A3GALT2, A4GALT, B3GALT1, B3GALT2, B3GALT4, B4GALNT1, B4GALT3, B4GALT4, B4GALT5, B4GALT6, C20orf173, FA2H, FUT6, FUT9, GAL3ST1, LARGE1, PRKAA1, ST3GAL1, ST3GAL2, ST3GAL3, ST3GAL5, ST6GALNAC3, ST6GALNAC4, ST6GALNAC5, ST6GALNAC6, ST8SIA1, ST8SIA2, ST8SIA3, ST8SIA4, ST8SIA5, ST8SIA6, TM9SF2, UGCG, UGT8]	[FUT9, ST8SIA4, TM9SF2]	[Group16]	[6, 7, 8]	{Group16=0.00641706377283751}	{Group16=0.08342182904688764}	GO:0006688	glycosphingolipid%20biosynthetic%20process	3	GO_BiologicalProcess-EBI-UniProt-GOA-ACAP-ARAP_25.05.2022_00h00	FALSE	glycosphingolipid%20biosynthetic%20process	glycosphingolipid biosynthetic process	0.00577655	0.236839	GO:0006688
5.08475	[ARCN1, ARF3, ARF4, ARF5, ATP9A, ATP9B, BET1L, BICD2, BNIP1, CCL13, COG3, COG4, COG7, COPA, COPB2, COPE, COPG2, COPZ1, COPZ2, DNAJC28, ERGIC1, ERGIC2, ERGIC3, GBF1, GOLPH3, GOLPH3L, HTT, KDELR1, KDELR2, KDELR3, KIF1C, LMAN2, NBAS, PICK1, PITPNB, PLPP3, PTGES2, RAB33B, RAB41, RAB43, RAB6A, RAB6B, RAB6C, RAB6D, RER1, RINT1, SCFD1, SCYL1, SEC22B, SLC6A4, STX18, TAPBP, TMED10, TMED10P1, TMEM115, UBE2…	[RAB6A, RAB6C, UVRAG]	[Group14]	[6]	{Group14=0.0024967641053253178}	{Group14=0.03745146157987977}	GO:0006890	retrograde%20vesicle-mediated%20transport,%20Golgi%20to%20endoplasmic%20reticulum	3	GO_BiologicalProcess-EBI-UniProt-GOA-ACAP-ARAP_25.05.2022_00h00	FALSE	retrograde%20vesicle-mediated%20transport,%20Golgi%20to%20endoplasmic%20reticulum	retrograde vesicle-mediated transport, Golgi to endoplasmic reticulum	0.0258105	0.283916	GO:0006890
7.89474	[COG1, COG2, COG3, COG4, COG5, COG6, COG7, COG8, COPA, COPB1, COPB2, COPE, COPG1, COPG2, COPZ1, COPZ2, CUX1, GABARAPL2, GOLGA5, GOLGA8B, GOSR1, GOSR2, NAPA, NAPG, NAPSA, NSF, RAB33B, RAB41, RAB43, RAB6A, RAB6B, RAB6C, RAB6D, TRAPPC10, TRAPPC3, TRAPPC3L, VTI1A, VTI1B]	[COG6, RAB6A, RAB6C]	[Group14]	[6]	{Group14=0.0024967641053253178}	{Group14=0.03745146157987977}	GO:0006891	intra-Golgi%20vesicle-mediated%20transport	3	GO_BiologicalProcess-EBI-UniProt-GOA-ACAP-ARAP_25.05.2022_00h00	FALSE	intra-Golgi%20vesicle-mediated%20transport	intra-Golgi vesicle-mediated transport	0.0078914	0.236742	GO:0006891
8.33333	[ABCD1, ABCD2, ABCD3, ABCD4, ACOT8, DNM1L, FIS1, HACL1, KRTAP11-1, LONP2, MAVS, MFF, PEX1, PEX10, PEX11A, PEX11B, PEX11G, PEX12, PEX13, PEX14, PEX16, PEX19, PEX2, PEX26, PEX3, PEX5, PEX5L, PEX6, PEX7, PJVK, PLAAT3, RAB8B, SEC16B, TMEM135, ZFAND6, ZNF260]	[PEX10, PEX5L, SEC16B]	[Group00]	[5]	{Group00=0.0067848754796806}	{Group00=0.0814185057561672}	GO:0007031	peroxisome%20organization	3	GO_BiologicalProcess-EBI-UniProt-GOA-ACAP-ARAP_25.05.2022_00h00	TRUE	peroxisome%20organization	peroxisome organization	0.00678488	0.25104	GO:0007031
4	[ADRB3, AGT, AGTR2, AGXT, ANXA1, CALCRL, CCL2, CCR1, CHRM1, CHRM2, CHRM3, CHRM4, CHRM5, CNR1, CNR2, DHX15, DHX34, DHX8, DRD1, DRD4, GALR3, HRH1, HRH2, HRH3, HRH4, HTR1A, HTR1B, HTR1D, HTR1E, HTR1F, HTR2A, HTR2B, HTR2C, HTR4, HTR5A, HTR6, HTR7, LHCGR, LPAR3, MC1R, MC2R, MC3R, MC5R, MTNR1A, MTNR1B, NPY, NPY1R, OPRD1, OPRM1, OR10H1, OR10H2, OR10H3, OR10H4, OR10H5, OR10J5, OR10J6P, OR11H4, OR11H7, OR…	[MC2R, OR6T1, SSTR1]	[Group01]	[4, 5, 6]	{Group01=0.047375820526102966}	{Group01=0.047375820526102966}	GO:0007187	G%20protein-coupled%20receptor%20signaling%20pathway,%20coupled%20to%20cyclic%20nucleotide%20second%20messenger	3	GO_BiologicalProcess-EBI-UniProt-GOA-ACAP-ARAP_25.05.2022_00h00	TRUE	G%20protein-coupled%20receptor%20signaling%20pathway,%20coupled%20to%20cyclic%20nucleotide%20second%20messenger	G protein-coupled receptor signaling pathway, coupled to cyclic nucleotide second messenger	0.0473758	0.0473758	GO:0007187
5.33333	[A3GALT2, A4GALT, B3GALT1, B3GALT2, B3GALT4, B3GNT5, B4GALNT1, B4GALT3, B4GALT4, B4GALT5, B4GALT6, C20orf173, CWH43, DPM1, DPM2, DPM3, FA2H, FUT6, FUT9, GAL3ST1, GAL3ST2, GAL3ST3, GAL3ST4, GBGT1, GPAA1, LARGE1, MPPE1, PGAP1, PGAP2, PGAP3, PGAP4, PGF, PIGA, PIGB, PIGC, PIGF, PIGG, PIGH, PIGK, PIGL, PIGM, PIGN, PIGO, PIGP, PIGQ, PIGS, PIGT, PIGU, PIGV, PIGW, PIGX, PIGY, PIGZ, PRKAA1, SCCPDH, ST3GAL…	[FUT9, PIGS, ST8SIA4, TM9SF2]	[Group16]	[5, 6, 7]	{Group16=0.00641706377283751}	{Group16=0.08342182904688764}	GO:0009247	glycolipid%20biosynthetic%20process	4	GO_BiologicalProcess-EBI-UniProt-GOA-ACAP-ARAP_25.05.2022_00h00	FALSE	glycolipid%20biosynthetic%20process	glycolipid biosynthetic process	0.00878241	0.228343	GO:0009247
4.28571	[AMY1A, AMY1B, AMY1C, B3GALNT1, B3GALT1, B3GALT2, B3GALT4, B3GALT5, B4GALNT2, B4GALT1, BRAF, CTBS, EGFL7, FBP1, FBP2, FUT1, FUT2, FUT3, FUT4, FUT5, FUT6, FUT7, FUT8, FUT9, GAA, GAL3ST3, GAL3ST4, GANC, GBA3, GLA, GM2A, HEXB, IDUA, KHSRP, LALBA, LCT, MAN1B1, MAN2C1, MANBA, MGAM, MGAT2, MOGAT2, MOGS, MPDU1, NAGA, NAT8, NEU1, NEU2, NEU3, NEU4, PCNX4, PMEL, SI, ST3GAL2, ST3GAL3, ST3GAL4, ST3GAL6, ST6G…	[FUT9, NEU3, ST8SIA4]	[Group16]	[4]	{Group16=0.00641706377283751}	{Group16=0.08342182904688764}	GO:0009311	oligosaccharide%20metabolic%20process	3	GO_BiologicalProcess-EBI-UniProt-GOA-ACAP-ARAP_25.05.2022_00h00	FALSE	oligosaccharide%20metabolic%20process	oligosaccharide metabolic process	0.039914	0.239484	GO:0009311
5.10204	[ACVR1, ACVRL1, AIDA, ANKS1B, ARL13B, ASCL1, AXIN1, AXIN2, BMP1, BMP4, BMPR1A, BMPR1B, C3CER1, CDK20, CER1, CHRD, CPLANE2, CTNNB1, CXXC4, DBX1, DDIT3, DISP1, DLL4, DMRT3, DSCAML1, DYNC2H1, EDN1, EN1, FBXL15, FGF8, FKBP8, FOXA1, FOXG1, FOXN4, GLI1, GLI2, GLI3, GORAB, GPR161, GREM1, GREM2, GSC, GSX2, HHIP, HOXA11, HOXA2, HOXB2, HOXD11, IFT172, IFT52, INTU, LHX1, LHX2, LHX3, LMX1B, LRP4, MDFI, MICOS…	[CXXC4, GLI3, GPR161, GREM1, PTCH1]	[Group18]	[4, 5, 6]	{Group18=5.8723947950090555E-5}	{Group18=0.00105703106310163}	GO:0009953	dorsal/ventral%20pattern%20formation	5	GO_BiologicalProcess-EBI-UniProt-GOA-ACAP-ARAP_25.05.2022_00h00	FALSE	dorsal/ventral%20pattern%20formation	dorsal/ventral pattern formation	0.00418484	0.192503	GO:0009953
5.71429	[ASPA, BIN1, BMP2, CLCF1, CXCR4, DAG1, DICER1, E2F1, EGR2, GATD3, GFAP, GJC2, GSX2, HDAC1, HDAC2, HES1, ID2, IL1B, IL33, IL34, IL6, IL6ST, KRAS, LIF, LRP2, LTA, LYN, MAG, MDK, MECP2, MMDK, MTOR, NKX2-2, NKX6-1, NKX6-2, NOTCH1, NRAS, NTN1, OLIG2, PLAG1, PPARG, PPP1CC, PRKCH, PRKCI, PRMT5, PRPF19, PTN, PTPRZ1, RHEB, RHEBP1, RNF112, SERPINE2, SHH, SLC7A5, SOX10, SOX8, SPINT1, SYNJ1, TENM4, TGFB1, TL…	[ASPA, IL6ST, PLAG1, PRKCI]	[Group06]	[5, 6, 7, 8, 9]	{Group06=0.006905646471764176}	{Group06=0.07596211118940593}	GO:0014015	positive%20regulation%20of%20gliogenesis	4	GO_BiologicalProcess-EBI-UniProt-GOA-ACAP-ARAP_25.05.2022_00h00	TRUE	positive%20regulation%20of%20gliogenesis	positive regulation of gliogenesis	0.00690565	0.241698	GO:0014015
5.66038	[ABT1, ASCL1, CCL13, CCL15, CLN8, CSRP3, DBX1, DLL4, DMRT3, DRAXIN, DYNC2H1, FOXN4, GATA2, GBX1, GDF7, GIGYF2, GLI2, GLI3, GSX1, GSX2, HOXC10, HOXD10, IFT172, ISL1, ISL2, LBX1, LHX1, LHX3, LHX4, LHX5, LMO4, MDGA1, MDGA2, MNX1, NKX2-2, NOTCH1, OLIG2, OLIG3, PHOX2A, PTCH1, SCYL1, SCYL3, SHH, SOX1, SOX13, SOX4, SOX6, SUFU, TBX20, TCTN1, WNT1, WNT3A, ZC4H2]	[DRAXIN, GLI3, PTCH1]	[Group18]	[4, 5, 6, 7, 8]	{Group18=5.8723947950090555E-5}	{Group18=0.00105703106310163}	GO:0021515	cell%20differentiation%20in%20spinal%20cord	3	GO_BiologicalProcess-EBI-UniProt-GOA-ACAP-ARAP_25.05.2022_00h00	FALSE	cell%20differentiation%20in%20spinal%20cord	cell differentiation in spinal cord	0.0194875	0.272825	GO:0021515
6.81818	[ARL13B, ATP6AP2, BMI1, BMP4, CDK20, COMMD3-BMI1, CPLANE2, DZIP1L, EN1, FGF8, FKBP8, FOXA1, GATD3, GBX2, GLI2, GLI3, GORAB, GPR161, GSC, HES1, IFT140, KDM2B, MKS1, PAX6, PRKACA, PRKACB, PRKCA, PSEN1, PTCH1, RNF220, RPGRIP1L, SHH, SMO, SMOX, SOX17, SSBP3, SUFU, TBC1D32, TCTN1, TMEM107, TULP3, WDR19, WNT1, WNT3A]	[GLI3, GPR161, PTCH1]	[Group18]	[4, 5, 6, 7, 8]	{Group18=5.8723947950090555E-5}	{Group18=0.00105703106310163}	GO:0021532	neural%20tube%20patterning	3	GO_BiologicalProcess-EBI-UniProt-GOA-ACAP-ARAP_25.05.2022_00h00	FALSE	neural%20tube%20patterning	neural tube patterning	0.0118196	0.260031	GO:0021532
11.5385	[BMP4, CDK20, CPLANE2, FKBP8, FOXA1, GLI2, GLI3, GORAB, GPR161, GSC, MKS1, PRKACA, PRKACB, PRKCA, PSEN1, PTCH1, RNF220, SHH, SMO, SMOX, SUFU, TBC1D32, TCTN1, TULP3, WDR19, WNT3A]	[GLI3, GPR161, PTCH1]	[Group18]	[5, 6, 7, 8, 9]	{Group18=5.8723947950090555E-5}	{Group18=0.00105703106310163}	GO:0021904	dorsal/ventral%20neural%20tube%20patterning	3	GO_BiologicalProcess-EBI-UniProt-GOA-ACAP-ARAP_25.05.2022_00h00	FALSE	dorsal/ventral%20neural%20tube%20patterning	dorsal/ventral neural tube patterning	0.00267336	0.133668	GO:0021904
4.31034	[A3GALT2, A4GALT, ABCA2, ABCA8, ACER1, ACER2, ACER3, AGK, ALDH3B1, ALDH3B2, ALOX12B, ALOXE3, ASAH1, ASAH2, ASAH2B, B3GALT1, B3GALT2, B3GALT4, B4GALNT1, B4GALT3, B4GALT4, B4GALT5, B4GALT6, C20orf173, CCN1, CCNA2, CERKL, CERS1, CERS2, CERS3, CERS4, CERS5, CERS6, CLN8, CSNK1G2, CYP4F22, DEGS1, DEGS2, ELOVL1, ELOVL2, ELOVL3, ELOVL4, ELOVL5, ELOVL6, ELOVL7, ENPP7, FA2H, FUT6, FUT9, GAL3ST1, GBA, GBAP1…	[CERS6, ELOVL5, FUT9, ST8SIA4, TM9SF2]	[Group16]	[5, 6, 7]	{Group16=0.00641706377283751}	{Group16=0.08342182904688764}	GO:0030148	sphingolipid%20biosynthetic%20process	5	GO_BiologicalProcess-EBI-UniProt-GOA-ACAP-ARAP_25.05.2022_00h00	FALSE	sphingolipid%20biosynthetic%20process	sphingolipid biosynthetic process	0.00846799	0.237104	GO:0030148
8.19672	[AKR1B1, ALOX15B, ANXA1, AR, AREG, BMP4, BMP7, CDKN1B, CNRIP1, CRIP1, CTNNB1, CYP19A1, CYP7B1, DMAP1, EAF2, ESR1, FEM1B, FGF10, FGFR2, FKBP4, FKBPL, FOXA1, FRS2, GLI1, GLI2, GLI3, HOXA10, HOXA11, HOXA13, HOXA9, HOXB13, HOXD13, ID4, MMP2, MTCH1, NKX3-1, NOG, NOTCH1, PLAG1, PRLR, PSAP, PSAPL1, PTCH1, PTEN, RARA, RARG, SERPINB5, SERPINF1, SFRP1, SFTPA1, SFTPA2, SHH, SOX9, STK11, SULF1, TNC, TNNC1, T…	[CNRIP1, CYP19A1, GLI3, PLAG1, PTCH1]	[Group18]	[4, 5, 6, 7]	{Group18=5.8723947950090555E-5}	{Group18=0.00105703106310163}	GO:0030850	prostate%20gland%20development	5	GO_BiologicalProcess-EBI-UniProt-GOA-ACAP-ARAP_25.05.2022_00h00	FALSE	prostate%20gland%20development	prostate gland development	0.000505	0.0267579	GO:0030850
4.54545	[ABCA2, ADIPOQ, ANGPT1, APOD, ARFIP1, ARHGAP1, ARHGAP8, BAG3, BAG4, BARD1, C11orf65, CABP1, CD36, CDK5, CHORDC1, CHP1, CNIH2, CNIH4, CRYAA, CRYAB, DERL2, DERL3, DMTN, ERLEC1, FERMT1, GDI1, INPP5K, INSIG1, ITGB1BP1, KCNE1, LMAN1, LOC102724652, LRRK2, MAP1B, MDFIC, MRLN, NF1, NUP153, OS9, PARK7, PCSK9, PKIA, PKIG, PLN, RAB23, RANGAP1, S100G, SIAH3, SIRT6, SNX12, SNX3, SP100, SUFU, SUMO1, SVIP, TNDM…	[DERL2, MDFIC, PLN]	[Group07]	[3, 4, 5, 6]	{Group07=0.03441307931361363}	{Group07=0.20647847588168178}	GO:0032387	negative%20regulation%20of%20intracellular%20transport	3	GO_BiologicalProcess-EBI-UniProt-GOA-ACAP-ARAP_25.05.2022_00h00	TRUE	negative%20regulation%20of%20intracellular%20transport	negative regulation of intracellular transport	0.0344131	0.275305	GO:0032387
4.28571	[AGAP2, AMBRA1, ATG14, ATM, CCKBR, CCL19, CCL21, CCR7, CD19, CDC42, CISH, CLSTN1, DAB2IP, EPHA8, FGF13, FGF2, FGFR3, FGR, FLT1, FLT3, FPR2, IPMK, IRS1, KIT, LYN, NOD2, P2RY12, P3R3URF, PDGFB, PDGFRA, PDGFRB, PIK3C2A, PIK3C2B, PIK3C2G, PIK3C3, PIK3CA, PIK3CB, PIK3CD, PIK3CG, PIK3IP1, PIK3R1, PIK3R2, PIK3R3, PIK3R4, PIK3R5, PIK3R6, PLGLA, PLGLB1, PLGLB2, PRKD1, PTK2, PTK2B, RUBCN, SLA2, SOCS1, SOCS…	[SOCS2, SOCS4, TEK]	[Group15]	[8, 9, 10]	{Group15=6.342583465314808E-4}	{Group15=0.010782391891035173}	GO:0035004	phosphatidylinositol%203-kinase%20activity	3	GO_BiologicalProcess-EBI-UniProt-GOA-ACAP-ARAP_25.05.2022_00h00	FALSE	phosphatidylinositol%203-kinase%20activity	phosphatidylinositol 3-kinase activity	0.039914	0.239484	GO:0035004
7.69231	[AGAP2, ATG14, ATM, BECN1, CCKBR, CISH, CLSTN1, FIG4, FPR2, INPP4A, INPP4B, OCRL, P3R3URF, PIK3C2A, PIK3C2B, PIK3C2G, PIK3C3, PIK3CA, PIK3CB, PIK3CD, PIK3CG, PIK3R1, PIK3R2, PIK3R3, PIK3R4, PIK3R5, PIK3R6, PIKFYVE, SLA2, SOCS1, SOCS2, SOCS3, SOCS4, SOCS5, SOCS6, SOCS7, SYNJ1, SYNJ2, UVRAG]	[SOCS2, SOCS4, UVRAG]	[Group15]	[8, 9, 10]	{Group15=6.342583465314808E-4}	{Group15=0.010782391891035173}	GO:0036092	phosphatidylinositol-3-phosphate%20biosynthetic%20process	3	GO_BiologicalProcess-EBI-UniProt-GOA-ACAP-ARAP_25.05.2022_00h00	FALSE	phosphatidylinositol-3-phosphate%20biosynthetic%20process	phosphatidylinositol-3-phosphate biosynthetic process	0.00848215	0.229018	GO:0036092
4.10959	[ADAM17, ADORA1, ADRA2A, AFAP1L2, AGR2, AGT, AGXT, APEX1, AREG, BCAR3, BTC, CBL, CBLB, CBLC, CCDC88A, CDH13, CEACAM1, CHMP6, CNOT9, DAB2IP, DGKD, DUSP3, EGF, EGFR, EPGN, EREG, ERRFI1, FASLG, FBXW7, FER, GPER1, GPRC5A, HAP1, HBEGF, HIP1, HIP1R, IFI6, ITGA1, MMP9, MMVP1, MVB12A, MVB12B, MVP, NCF1, NEU3, NEURL1, NUP62, PDE6G, PDE6H, PLAUR, PSEN1, PTK6, PTPN12, PTPN2, PTPN3, PTPRJ, RAB7A, RHBDF1, RHB…	[FER, NEU3, SOCS4]	[Group08]	[5, 6, 7, 8, 9, 10]	{Group08=0.044313885846023256}	{Group08=0.08862777169204651}	GO:0042058	regulation%20of%20epidermal%20growth%20factor%20receptor%20signaling%20pathway	3	GO_BiologicalProcess-EBI-UniProt-GOA-ACAP-ARAP_25.05.2022_00h00	TRUE	regulation%20of%20epidermal%20growth%20factor%20receptor%20signaling%20pathway	regulation of epidermal growth factor receptor signaling pathway	0.0443139	0.132942	GO:0042058
4.85437	[AKR1B10, ANKFY1, ARFIP1, ARFRP1, ARL1, ATP9A, BAIAP3, BET1L, CLN5, CLTC, CLTCL1, DCTN1, DENND2A, DENND5A, EHD3, EIPR1, ERC1, EVI5, GBF1, GCC2, GGA1, GOLT1A, GOLT1B, GOSR1, HEATR5A, HEATR5B, LMAN1, LRRK2, MAGEL2, PHETA1, PHETA2, PIKFYVE, PLEKHJ1, PREPL, PRKN, PTGES2, RAB29, RAB41, RAB43, RAB6A, RAB6B, RAB6C, RAB6D, RAB7A, RAB7B, RAB9A, RAB9B, RBSN, RGP1, RGPD1, RHOBTB3, RIC1, RNF126, SGSM2, SLC66…	[RAB29, RAB6A, RAB6C, SNX8, VPS26A]	[Group14]	[5, 6]	{Group14=0.0024967641053253178}	{Group14=0.03745146157987977}	GO:0042147	retrograde%20transport,%20endosome%20to%20Golgi	5	GO_BiologicalProcess-EBI-UniProt-GOA-ACAP-ARAP_25.05.2022_00h00	TRUE	retrograde%20transport,%20endosome%20to%20Golgi	retrograde transport, endosome to Golgi	0.00516739	0.232533	GO:0042147
4.16667	[AGAP2, AMBRA1, ATG14, CCKBR, CCL19, CCL21, CCR7, CD19, CD81, CDC42, CISH, DAB2IP, DGKZ, EEF1A2, EPHA8, F2, FGF13, FGF2, FGFR3, FGR, FLT1, FLT3, FPR2, IRS1, KIT, LYN, NOD2, NRBF2, P2RY12, P3R3URF, PDGFB, PDGFRA, PDGFRB, PIK3IP1, PIK3R1, PIK3R2, PIK3R3, PIK3R4, PIK3R5, PIK3R6, PIP4K2A, PIP4K2B, PIP4K2C, PLGLA, PLGLB1, PLGLB2, PPP2R5A, PRKD1, PTK2, PTK2B, RB1, RBL1, RBL2, RUBCN, SLA2, SOCS1, SOCS2,…	[SOCS2, SOCS4, TEK]	[Group15]	[6, 7, 8, 9]	{Group15=6.342583465314808E-4}	{Group15=0.010782391891035173}	GO:0043550	regulation%20of%20lipid%20kinase%20activity	3	GO_BiologicalProcess-EBI-UniProt-GOA-ACAP-ARAP_25.05.2022_00h00	FALSE	regulation%20of%20lipid%20kinase%20activity	regulation of lipid kinase activity	0.0428214	0.171285	GO:0043550
5.08475	[AGAP2, AMBRA1, ATG14, CCKBR, CCL19, CCL21, CCR7, CD19, CDC42, CISH, DAB2IP, EPHA8, FGF13, FGF2, FGFR3, FGR, FLT1, FLT3, FPR2, IRS1, KIT, LYN, NOD2, P2RY12, P3R3URF, PDGFB, PDGFRA, PDGFRB, PIK3IP1, PIK3R1, PIK3R2, PIK3R3, PIK3R4, PIK3R5, PIK3R6, PLGLA, PLGLB1, PLGLB2, PRKD1, PTK2, PTK2B, RUBCN, SLA2, SOCS1, SOCS2, SOCS3, SOCS4, SOCS5, SOCS6, SOCS7, SRC, TEK, TGFB1, TNFAIP8L3, VAV2, VAV3, WASHC1, …	[SOCS2, SOCS4, TEK]	[Group15]	[7, 8, 9, 10, 11]	{Group15=6.342583465314808E-4}	{Group15=0.010782391891035173}	GO:0043551	regulation%20of%20phosphatidylinositol%203-kinase%20activity	3	GO_BiologicalProcess-EBI-UniProt-GOA-ACAP-ARAP_25.05.2022_00h00	FALSE	regulation%20of%20phosphatidylinositol%203-kinase%20activity	regulation of phosphatidylinositol 3-kinase activity	0.0258105	0.283916	GO:0043551
4.22535	[ABHD17B, ADGRB3, APOE, ARF6, BSN, C1QL1, CAMSAP3, CBLN1, CBLN2, CBLN3, CBLN4, CD177, CHCHD10, CLDN1, CLDN3, CLRN2, CNTNAP1, CSF1R, CTBP2, CTTN, DCTN1, DLG1, DLG4, ERC1, ERC2, F2R, F2RL1, FCGR2B, FERMT2, FOXM1, FYN, GRIN2B, HOMER1, IGF1R, INAVA, INS, INSR, ITGA3, ITPKA, KIFC3, KIRREL1, LLGL1, LNPK, MPP2, MTMR2, MTSS1, MYADM, MYOCD, NEDD9, NLGN1, NLGN2, OPHN1, PARD6A, PCLO, PICK1, PJVK, PLEKHA7, P…	[ARF6, F2R, GRIN2B]	[Group09]	[4]	{Group09=0.04135468473945907}	{Group09=0.1654187389578363}	GO:0043954	cellular%20component%20maintenance	3	GO_BiologicalProcess-EBI-UniProt-GOA-ACAP-ARAP_25.05.2022_00h00	TRUE	cellular%20component%20maintenance	cellular component maintenance	0.0413547	0.206773	GO:0043954
5.66038	[AIRE, ATG5, BATF, BCL11B, BCL2, BRAF, CARD11, CCR7, CD1D, CD28, CD3D, CD3E, CD3G, CD4, CD74, CTSL, DEAF1, DOCK2, FOXN1, FOXP3, GATA3, GLI3, IL12B, IL12RB1, IL15, IL23A, IL23R, IL6, IL6R, IRF4, ITPKB, JAG2, LOXL3, LY9, MTOR, PTPN2, PTPRC, RHOA, SHH, SLAMF6, SPN, SRF, STAT3, STAT6, STK11, SYK, TARP, TBX21, THEMIS, TNFSF18, TOX, ZAP70, ZFPM1]	[BCL11B, GLI3, THEMIS]	[Group10]	[2, 6, 7, 8, 9, 10, 11, 12]	{Group10=0.019487501485773676}	{Group10=0.1559000118861894}	GO:0045058	T%20cell%20selection	3	GO_BiologicalProcess-EBI-UniProt-GOA-ACAP-ARAP_25.05.2022_00h00	TRUE	T%20cell%20selection	T cell selection	0.0194875	0.272825	GO:0045058
6.25	[ANXA1, BCL6, BMP4, CBFB, CD74, CDKN2A, CLEC4G, CTLA4, ERBB2, FGL2, FOXJ1, FOXP3, GLI3, HLX, HMGB1, IFNA2, IFNB1, IFNL1, IHH, IL2, IL4, IL4R, IRF1, JAK3, LAG3, LILRB4, LOXL3, MDK, MMDK, NRARP, PRDX2, PTPN2, RAG2, RC3H1, RC3H2, RUNX1, RUNX3, SHH, SMAD7, SOCS1, SOCS5, TBX21, TMEM131L, TNFSF18, TNFSF4, ZBTB7B, ZC3H12A, ZC3H8]	[BCL6, GLI3, RC3H1]	[Group17]	[6, 7, 8, 9, 10, 11, 12, 13]	{Group17=0.0010595635178498454}	{Group17=0.016953016285597526}	GO:0045581	negative%20regulation%20of%20T%20cell%20differentiation	3	GO_BiologicalProcess-EBI-UniProt-GOA-ACAP-ARAP_25.05.2022_00h00	FALSE	negative%20regulation%20of%20T%20cell%20differentiation	negative regulation of T cell differentiation	0.0149604	0.269287	GO:0045581
5.17241	[ANXA1, BCL6, BMP4, CBFB, CD74, CDKN2A, CLEC4G, CR1, CTLA4, ERBB2, FBXO7, FGL2, FOXJ1, FOXP3, GLI3, HLX, HMGB1, HMGB3, ID2, IFNA2, IFNB1, IFNL1, IHH, IL2, IL4, IL4R, INHA, INHBA, IRF1, JAK3, LAG3, LILRB4, LOXL3, MDK, MMDK, NRARP, PGLYRP1, PGLYRP2, PGLYRP3, PRDX2, PTPN2, RAG2, RC3H1, RC3H2, RUNX1, RUNX3, SFRP1, SHH, SMAD7, SOCS1, SOCS5, TBX21, TMEM131L, TNFSF18, TNFSF4, ZBTB7B, ZC3H12A, ZC3H8]	[BCL6, GLI3, RC3H1]	[Group17]	[5, 6, 7, 8, 9, 10, 11, 12]	{Group17=0.0010595635178498454}	{Group17=0.016953016285597526}	GO:0045620	negative%20regulation%20of%20lymphocyte%20differentiation	3	GO_BiologicalProcess-EBI-UniProt-GOA-ACAP-ARAP_25.05.2022_00h00	FALSE	negative%20regulation%20of%20lymphocyte%20differentiation	negative regulation of lymphocyte differentiation	0.0246891	0.296269	GO:0045620
8.57143	[BTRC, CD3E, CDK20, ENPP1, GLI1, GLI2, GLI3, GLIS2, GPC3, GPR161, GPR37L1, HERC4, HHIP, IFT122, IFT172, KCTD21, KCTD6, KIF7, MEGF8, MGRN1, MOSMO, PRKACA, PRKACB, PRKCA, PTCH1, PTCH2, RACK1, RB1, RFX4, RUNX2, SERPINE2, SUFU, TULP3, ULK3, VCP]	[GLI3, GPR161, PTCH1]	[Group18]	[4, 5, 6, 7, 8]	{Group18=5.8723947950090555E-5}	{Group18=0.00105703106310163}	GO:0045879	negative%20regulation%20of%20smoothened%20signaling%20pathway	3	GO_BiologicalProcess-EBI-UniProt-GOA-ACAP-ARAP_25.05.2022_00h00	FALSE	negative%20regulation%20of%20smoothened%20signaling%20pathway	negative regulation of smoothened signaling pathway	0.00626858	0.244475	GO:0045879
6.25	[AGER, ARG1, BTN2A2, CASP3, CD24, CD274, CLC, CLCF1, CRTAM, EPO, EPX, FADD, FOXP3, GPAM, HHLA2, HMGB1, ICOSLG, IDO1, IGF1, IGF2, IGFBP2, IL12B, IL12RB1, IL18, IL2, IL23A, IL23R, IL27RA, IL2RA, JAK3, LGALS9, LILRB4, LRRC32, PDCD1LG2, PPP3CA, PRKAR1A, PRNP, PYCARD, RC3H1, RIPK3, RPS3, SCRIB, SLAMF1, STAT5B, TIMP1, TINAGL1, TMIGD2, TNFSF9]	[PRKAR1A, RC3H1, SLAMF1]	[Group17]	[7, 8, 9]	{Group17=0.0010595635178498454}	{Group17=0.016953016285597526}	GO:0046006	regulation%20of%20activated%20T%20cell%20proliferation	3	GO_BiologicalProcess-EBI-UniProt-GOA-ACAP-ARAP_25.05.2022_00h00	FALSE	regulation%20of%20activated%20T%20cell%20proliferation	regulation of activated T cell proliferation	0.0149604	0.269287	GO:0046006
6.12245	[ACSL1, AGMO, ANG, AVIL, AWAT2, C3, CNEP1R1, CTDNEP1, DGAT1, DGAT2, DGAT2L6, FBXW7, FITM2, GCK, GK, GPAM, GPAT2, GPAT3, GPAT4, GPLD1, KAT5, LCP1, LDLR, LOC102724428, LPGAT1, LPIN1, LPIN2, LPIN3, LPL, MFSD2A, MOGAT1, MOGAT2, MOGAT3, NR1H2, NR1H3, PCK1, PCK2, PLA2G15, PLA2G4A, PLCE1, PLIN5, PNPLA2, PNPLA3, RGN, SCARB1, SIK1, SLC27A1, SREBF1, THRSP]	[LPGAT1, PLA2G15, PNPLA3]	[Group13]	[4, 5, 6]	{Group13=0.01581211575714861}	{Group13=0.14230904181433748}	GO:0046460	neutral%20lipid%20biosynthetic%20process	3	GO_BiologicalProcess-EBI-UniProt-GOA-ACAP-ARAP_25.05.2022_00h00	TRUE	neutral%20lipid%20biosynthetic%20process	neutral lipid biosynthetic process	0.0158121	0.252994	GO:0046460
6.12245	[ACSL1, AGMO, ANG, AVIL, AWAT2, C3, CNEP1R1, CTDNEP1, DGAT1, DGAT2, DGAT2L6, FBXW7, FITM2, GCK, GK, GPAM, GPAT2, GPAT3, GPAT4, GPLD1, KAT5, LCP1, LDLR, LOC102724428, LPGAT1, LPIN1, LPIN2, LPIN3, LPL, MFSD2A, MOGAT1, MOGAT2, MOGAT3, NR1H2, NR1H3, PCK1, PCK2, PLA2G15, PLA2G4A, PLCE1, PLIN5, PNPLA2, PNPLA3, RGN, SCARB1, SIK1, SLC27A1, SREBF1, THRSP]	[LPGAT1, PLA2G15, PNPLA3]	[Group13]	[5, 6, 7]	{Group13=0.01581211575714861}	{Group13=0.14230904181433748}	GO:0046463	acylglycerol%20biosynthetic%20process	3	GO_BiologicalProcess-EBI-UniProt-GOA-ACAP-ARAP_25.05.2022_00h00	FALSE	acylglycerol%20biosynthetic%20process	acylglycerol biosynthetic process	0.0158121	0.252994	GO:0046463
4.2654	[AGAP2, AMBRA1, ATG14, ATM, BECN1, BMX, BPNT1, BPNT2, CCKBR, CCL19, CCL21, CCR7, CD19, CD81, CDC42, CDIPT, CDS1, CHEK2, CHRM5, CISH, CLSTN1, CSF1R, CWH43, DAB2IP, DGKE, DGKZ, DPM1, DPM2, DPM3, EFR3A, EFR3B, EPHA8, FAM126A, FAM126B, FGF13, FGF2, FGFR3, FGR, FIG4, FLT1, FLT3, FPR2, GALR2, GPAA1, GPLD1, HTR2A, HTR2B, HTR2C, IMPA1, IMPA2, INPP1, INPP4A, INPP4B, INPP5A, INPP5B, INPP5D, INPP5E, INPP5F,…	[EFR3A, LPGAT1, MTMR6, PIGS, PIP4P1, SOCS2, SOCS4, TEK, UVRAG]	[Group15]	[6, 7]	{Group15=6.342583465314808E-4}	{Group15=0.010782391891035173}	GO:0046488	phosphatidylinositol%20metabolic%20process	9	GO_BiologicalProcess-EBI-UniProt-GOA-ACAP-ARAP_25.05.2022_00h00	TRUE	phosphatidylinositol%20metabolic%20process	phosphatidylinositol metabolic process	0.000485	0.0262022	GO:0046488
4.23729	[ADA, ADORA2A, AGER, ANXA1, AP3B1, AP3D1, ARG2, BATF, BCL6, CARD11, CBFB, CBLB, CCL19, CCR2, CD160, CD274, CD28, CD300A, CD3E, CD55, CD80, CD81, CD83, CD86, CLEC4G, CRTAM, EBI3, FOXP3, GATA3, GLI3, HFE, HLA-A, HLA-DQB2, HLA-DRA, HLA-DRB1, HLA-DRB3, HLA-E, HLX, HMGB1, HSPH1, IFNG, IHH, IL12A, IL12B, IL12RB1, IL18, IL2, IL23A, IL23R, IL27, IL2RA, IL2RG, IL4, IL4R, IRF1, IRF4, ITCH, ITPKB, JAK2, JAK…	[BCL6, GLI3, HLA-A, HLA-DQB2, RC3H1]	[Group17]	[6, 7, 8]	{Group17=0.0010595635178498454}	{Group17=0.016953016285597526}	GO:0046634	regulation%20of%20alpha-beta%20T%20cell%20activation	5	GO_BiologicalProcess-EBI-UniProt-GOA-ACAP-ARAP_25.05.2022_00h00	FALSE	regulation%20of%20alpha-beta%20T%20cell%20activation	regulation of alpha-beta T cell activation	0.00908056	0.227014	GO:0046634
4.10959	[ADA, ANXA1, AP3B1, AP3D1, CARD11, CBFB, CCL19, CCR2, CD160, CD28, CD3E, CD55, CD80, CD81, CD83, CD86, EBI3, FOXP3, GLI3, HLA-A, HLA-DQB2, HLA-DRA, HLA-DRB1, HLA-DRB3, HLA-E, HLX, HSPH1, IFNG, IHH, IL12A, IL12B, IL12RB1, IL18, IL23A, IL23R, IL2RG, IL4R, ITPKB, JAK2, LGALS9, LILRB4, MALT1, MYB, NCKAP1L, NFKBID, NFKBIZ, NKAP, NLRP3, PNP, PPY, PRKCQ, PRKCZ, PTPN22, PTPRC, RARA, RASAL3, RHOA, RIPK2, …	[GLI3, HLA-A, HLA-DQB2]	[Group17]	[6, 7, 8, 9]	{Group17=0.0010595635178498454}	{Group17=0.016953016285597526}	GO:0046635	positive%20regulation%20of%20alpha-beta%20T%20cell%20activation	3	GO_BiologicalProcess-EBI-UniProt-GOA-ACAP-ARAP_25.05.2022_00h00	FALSE	positive%20regulation%20of%20alpha-beta%20T%20cell%20activation	positive regulation of alpha-beta T cell activation	0.0443139	0.132942	GO:0046635
6.52174	[ADORA2A, ANXA1, ARG2, BCL6, CBFB, CBLB, CD274, CD300A, CLEC4G, FOXP3, GLI3, HFE, HLX, HMGB1, IHH, IL2, IL4, IL4R, ITCH, JAK3, LGALS7, LGALS7B, LGALS9, LGALS9B, LGALS9C, LILRB1, LOXL3, NDFIP1, RC3H1, RC3H2, RUNX1, RUNX3, SHH, SMAD7, SOCS1, SOCS5, TARM1, TBX21, TNFRSF14, TNFSF18, TNFSF4, TWSG1, VSIR, XCL1, ZBTB7B, ZC3H12A]	[BCL6, GLI3, RC3H1]	[Group17]	[6, 7, 8, 9]	{Group17=0.0010595635178498454}	{Group17=0.016953016285597526}	GO:0046636	negative%20regulation%20of%20alpha-beta%20T%20cell%20activation	3	GO_BiologicalProcess-EBI-UniProt-GOA-ACAP-ARAP_25.05.2022_00h00	FALSE	negative%20regulation%20of%20alpha-beta%20T%20cell%20activation	negative regulation of alpha-beta T cell activation	0.013337	0.26674	GO:0046636
4.05405	[ADA, ANXA1, AP3B1, AP3D1, BATF, BCL6, CBFB, CCL19, CD80, CD83, CD86, FOXP3, GATA3, GLI3, HLA-DRA, HLA-DRB1, HLX, HMGB1, IFNG, IHH, IL12B, IL12RB1, IL18, IL2, IL23A, IL23R, IL27, IL2RG, IL4, IL4R, IRF4, ITPKB, JAK3, JUNB, LGALS9, LILRB4, LOXL3, MALT1, MYB, MYDGF, NCKAP1L, NFKBID, NFKBIZ, NKAP, NLRP3, PNP, PPY, PRDM1, PRKCZ, RARA, RC3H1, RC3H2, RHOA, RIPK2, RNASEH2A, RUNX1, RUNX3, SASH3, SH3RF1, S…	[BCL6, GLI3, RC3H1]	[Group17]	[7, 8, 9, 10, 11, 12, 13]	{Group17=0.0010595635178498454}	{Group17=0.016953016285597526}	GO:0046637	regulation%20of%20alpha-beta%20T%20cell%20differentiation	3	GO_BiologicalProcess-EBI-UniProt-GOA-ACAP-ARAP_25.05.2022_00h00	TRUE	regulation%20of%20alpha-beta%20T%20cell%20differentiation	regulation of alpha-beta T cell differentiation	0.0458321	0.0916642	GO:0046637
11.5385	[ANXA1, BCL6, CBFB, FOXP3, GLI3, HLX, HMGB1, IHH, IL2, IL4, IL4R, JAK3, LOXL3, RC3H1, RC3H2, RUNX1, RUNX3, SHH, SMAD7, SOCS1, SOCS5, TBX21, TNFSF18, TNFSF4, ZBTB7B, ZC3H12A]	[BCL6, GLI3, RC3H1]	[Group17]	[7, 8, 9, 10, 11, 12, 13, 14]	{Group17=0.0010595635178498454}	{Group17=0.016953016285597526}	GO:0046639	negative%20regulation%20of%20alpha-beta%20T%20cell%20differentiation	3	GO_BiologicalProcess-EBI-UniProt-GOA-ACAP-ARAP_25.05.2022_00h00	FALSE	negative%20regulation%20of%20alpha-beta%20T%20cell%20differentiation	negative regulation of alpha-beta T cell differentiation	0.00267336	0.133668	GO:0046639
4.38596	[AGAP2, AMBRA1, ATG14, ATM, BECN1, BPNT1, BPNT2, CCKBR, CCL19, CCL21, CCR7, CD19, CD81, CDC42, CISH, CLSTN1, DAB2IP, DGKZ, EFR3A, EFR3B, EPHA8, FAM126A, FAM126B, FGF13, FGF2, FGFR3, FGR, FIG4, FLT1, FLT3, FPR2, IMPA1, IMPA2, INPP1, INPP4A, INPP4B, IP6K1, IP6K2, IP6K3, IPMK, IRS1, ITPKA, ITPKB, ITPKC, KIT, LYN, NOD2, OCRL, P2RY12, P3R3URF, PDGFB, PDGFRA, PDGFRB, PI4K2A, PI4K2B, PI4KA, PI4KAP1, PI4…	[EFR3A, SOCS2, SOCS4, TEK, UVRAG]	[Group15]	[7, 8, 9]	{Group15=6.342583465314808E-4}	{Group15=0.010782391891035173}	GO:0046854	phosphatidylinositol%20phosphate%20biosynthetic%20process	5	GO_BiologicalProcess-EBI-UniProt-GOA-ACAP-ARAP_25.05.2022_00h00	FALSE	phosphatidylinositol%20phosphate%20biosynthetic%20process	phosphatidylinositol phosphate biosynthetic process	0.00788467	0.244425	GO:0046854
5.66038	[ABL1, AGER, ARG1, BTN2A2, BTN3A1, CADM1, CASP3, CD24, CD274, CLC, CLCF1, CRTAM, EPHB6, EPO, EPX, FADD, FOXP3, FYN, GPAM, HHLA2, HMGB1, ICOSLG, IDO1, IGF1, IGF2, IGFBP2, IL12B, IL12RB1, IL18, IL2, IL23A, IL23R, IL27RA, IL2RA, JAK3, LGALS9, LILRB4, LRRC32, PDCD1LG2, PPP3CA, PRKAR1A, PRNP, PYCARD, RC3H1, RIPK3, RPS3, SCRIB, SLAMF1, STAT5B, TIMP1, TINAGL1, TMIGD2, TNFSF9]	[PRKAR1A, RC3H1, SLAMF1]	[Group17]	[6, 7]	{Group17=0.0010595635178498454}	{Group17=0.016953016285597526}	GO:0050798	activated%20T%20cell%20proliferation	3	GO_BiologicalProcess-EBI-UniProt-GOA-ACAP-ARAP_25.05.2022_00h00	FALSE	activated%20T%20cell%20proliferation	activated T cell proliferation	0.0194875	0.272825	GO:0050798
5.40541	[ADAMTS16, AGT, AGTR2, AGXT, BCL2, BMP2, BMP4, CITED1, CTNNB1, CTNNBIP1, DCHS1, DLG1, EYA1, FAT4, FGF1, FGF13, FGF2, FGF8, FMN1, FOXD1, GATA3, GATD3, GDNF, GLI3, GPC3, GREB1L, GREM1, GZF1, HES1, HNF1B, HOXA11, HOXB7, HOXD11, HS2ST1, HS3ST3A1, HS3ST3B1, ILK, KIF26B, LAMA5, LGR4, LHX1, LZTS2, MAGED1, MYC, NOG, NPNT, PAX2, PAX8, PBX1, PKD2, PRKD2, PTCH1, SALL1, SHH, SIX1, SIX2, SIX4, SMAD4, SMO, SMO…	[GLI3, GREM1, GZF1, PTCH1]	[Group18]	[6, 7, 8, 9, 10, 11, 12, 13]	{Group18=5.8723947950090555E-5}	{Group18=0.00105703106310163}	GO:0060675	ureteric%20bud%20morphogenesis	4	GO_BiologicalProcess-EBI-UniProt-GOA-ACAP-ARAP_25.05.2022_00h00	FALSE	ureteric%20bud%20morphogenesis	ureteric bud morphogenesis	0.0083832	0.243113	GO:0060675
20	[CDK20, CPLANE2, GLI2, GLI3, GORAB, GPR161, MKS1, PRKACA, PRKACB, PRKCA, PTCH1, SUFU, TBC1D32, TULP3, WDR19]	[GLI3, GPR161, PTCH1]	[Group18]	[5, 6, 7, 8, 9, 10]	{Group18=5.8723947950090555E-5}	{Group18=0.00105703106310163}	GO:0060831	smoothened%20signaling%20pathway%20involved%20in%20dorsal/ventral%20neural%20tube%20patterning	3	GO_BiologicalProcess-EBI-UniProt-GOA-ACAP-ARAP_25.05.2022_00h00	FALSE	smoothened%20signaling%20pathway%20involved%20in%20dorsal/ventral%20neural%20tube%20patterning	smoothened signaling pathway involved in dorsal/ventral neural tube patterning	0.00051	0.0265442	GO:0060831
4.62963	[ADAMTS16, AGT, AGTR2, AGXT, AHI1, ASXL1, BASP1, BCL2, BMP2, BMP4, BMP7, CALB1, CITED1, CTNNB1, CTNNBIP1, DCHS1, DLG1, ERBB4, EYA1, FAT4, FGF1, FGF10, FGF13, FGF2, FGF8, FMN1, FOXD1, FOXJ1, FRAS1, GATA3, GATD3, GCNT1, GCNT3, GCNT4, GDNF, GLI3, GPC3, GREB1L, GREM1, GZF1, HES1, HES5, HNF1A, HNF1B, HOXA11, HOXB7, HOXD11, HS2ST1, HS3ST3A1, HS3ST3B1, ILK, IRX1, IRX2, IRX3, KIF26B, KLHL3, LAMA5, LGR4, …	[ERBB4, GLI3, GREM1, GZF1, PTCH1]	[Group18]	[4, 5, 6, 7, 8]	{Group18=5.8723947950090555E-5}	{Group18=0.00105703106310163}	GO:0060993	kidney%20morphogenesis	5	GO_BiologicalProcess-EBI-UniProt-GOA-ACAP-ARAP_25.05.2022_00h00	FALSE	kidney%20morphogenesis	kidney morphogenesis	0.00630314	0.239519	GO:0060993
4.7619	[2477, ABI2, ABI3, ACTR2, APOE, ARC, ARF4, ARF6, ARHGAP33, ARHGAP44, ARHGEF7, ASAP1, BAIAP2, BHLHB9, C21orf91, CAMK1, CAMK2A, CAMK2B, CAPRIN1, CAPRIN2, CDC42, CDK5, CDK5R1, CFL1, CPEB3, CTNND2, CUX2, DBN1, DBNL, DHX36, DIP2A, DISC1, DLG4, DLG5, DNM3, DOCK10, DTNBP1, DVL1, DVL1P1, EEF2K, EFNA1, EPHA4, EPHB1, EPHB2, EPHB3, FMR1, FMR1-IT1, FOXO6, FRAXA, FSTL4, GRIN3A, HDAC2, HDAC6, IL2, IQSEC1, ITPK…	[ACTR2, ARF6, C21orf91, CAMK2A, DNM3]	[Group11]	[3, 4, 7, 8, 10, 11, 12]	{Group11=0.005602647515733453}	{Group11=0.07843706522026835}	GO:0060996	dendritic%20spine%20development	5	GO_BiologicalProcess-EBI-UniProt-GOA-ACAP-ARAP_25.05.2022_00h00	FALSE	dendritic%20spine%20development	dendritic spine development	0.00560265	0.240914	GO:0060996
6.66667	[2477, ACTR2, APOE, ARF6, ARHGEF7, ASAP1, BAIAP2, BHLHB9, C21orf91, CAMK1, CAMK2B, CAPRIN1, CAPRIN2, CPEB3, CUX2, DBN1, DBNL, DHX36, DISC1, DLG5, DNM3, DTNBP1, EEF2K, EFNA1, EPHB2, FMR1, FMR1-IT1, FOXO6, FRAXA, FSTL4, GRIN3A, HDAC2, IL2, ITPKA, KALRN, KIF1A, LLPH, LPAR1, LRP8, MAPK6, MAPKAPK5, MEF2C, NEURL1, NGEF, NLGN1, NLGN2, PAFAH1B1, PAK3, PPFIA2, PSEN1, PTEN, PTPRS, RELN, SDK1, SHANK1, SHANK…	[ACTR2, ARF6, C21orf91, DNM3]	[Group11]	[3, 4, 5, 8, 9, 11, 12, 13]	{Group11=0.005602647515733453}	{Group11=0.07843706522026835}	GO:0060998	regulation%20of%20dendritic%20spine%20development	4	GO_BiologicalProcess-EBI-UniProt-GOA-ACAP-ARAP_25.05.2022_00h00	TRUE	regulation%20of%20dendritic%20spine%20development	regulation of dendritic spine development	0.00399112	0.187583	GO:0060998
6.06061	[ACTA2, ADIPOQ, AMER1, ASXL1, BASP1, BMP4, CD24, CD34, CTNNB1, EDNRA, EDNRB, EXT1, FAT4, FCGR1BP, FOXC2, FOXJ1, GATA3, GATD3, GDNF, GLI3, GLIS2, GPR4, GREM1, HES1, IQGAP1, JAG1, KLF15, LAMB2, LAMC1, LGR4, LHX1, LIF, LMNB2, MAGI2, MEF2C, MMP9, MTSS1, MYO1E, NOTCH1, NOTCH2, NPHS1, NPHS2, OSR1, OXSR1, PAX2, PAX8, PDGFB, PODXL, POU3F3, PRKX, PROM1, PTCH1, PTPRO, PTPRU, SALL1, SHH, SIX2, SMO, SMOX, ST…	[GLI3, GREM1, PROM1, PTCH1]	[Group18]	[4, 5, 6, 7, 8]	{Group18=5.8723947950090555E-5}	{Group18=0.00105703106310163}	GO:0061005	cell%20differentiation%20involved%20in%20kidney%20development	4	GO_BiologicalProcess-EBI-UniProt-GOA-ACAP-ARAP_25.05.2022_00h00	FALSE	cell%20differentiation%20involved%20in%20kidney%20development	cell differentiation involved in kidney development	0.00561154	0.235685	GO:0061005
4.54545	[ACAT1, ADAMTS16, AGT, AGTR2, AGXT, AHI1, AQP1, AQP11, BCL2, BMP2, BMP4, CALB1, CD24, CITED1, COL4A1, CTNNB1, CTNNBIP1, DCHS1, DLG1, DLL1, EYA1, FAT4, FGF1, FGF13, FGF2, FGF8, FMN1, FOXD1, GATA3, GATD3, GDNF, GLI3, GPC3, GREB1L, GREM1, GZF1, HES1, HES5, HEYL, HNF1B, HOXA11, HOXB7, HOXD11, HS2ST1, HS3ST3A1, HS3ST3B1, ILK, IRX1, IRX2, IRX3, JAG1, KIF26B, KLHL3, LAMA5, LGR4, LGR5, LHX1, LIF, LZTS2, …	[GLI3, GREM1, GZF1, PROM1, PTCH1]	[Group18]	[4, 5, 6, 7]	{Group18=5.8723947950090555E-5}	{Group18=0.00105703106310163}	GO:0061326	renal%20tubule%20development	5	GO_BiologicalProcess-EBI-UniProt-GOA-ACAP-ARAP_25.05.2022_00h00	FALSE	renal%20tubule%20development	renal tubule development	0.00680297	0.244907	GO:0061326
4.54545	[ADAMTS16, AGT, AGTR2, AGXT, AHI1, BCL2, BMP2, BMP4, CITED1, COL4A1, CTNNB1, CTNNBIP1, DCHS1, DLG1, EYA1, FAT4, FGF1, FGF13, FGF2, FGF8, FMN1, FOXD1, GATA3, GATD3, GDNF, GLI3, GPC3, GREB1L, GREM1, GZF1, HES1, HES5, HNF1B, HOXA11, HOXB7, HOXD11, HS2ST1, HS3ST3A1, HS3ST3B1, ILK, IRX1, IRX2, IRX3, KIF26B, KLHL3, LAMA5, LGR4, LGR5, LHX1, LZTS2, MAGED1, MEF2C, MTSS1, MYC, NOG, NPNT, OSR1, OXSR1, PAX2,…	[GLI3, GREM1, GZF1, PTCH1]	[Group18]	[5, 6, 7, 8]	{Group18=5.8723947950090555E-5}	{Group18=0.00105703106310163}	GO:0061333	renal%20tubule%20morphogenesis	4	GO_BiologicalProcess-EBI-UniProt-GOA-ACAP-ARAP_25.05.2022_00h00	FALSE	renal%20tubule%20morphogenesis	renal tubule morphogenesis	0.0151329	0.257258	GO:0061333
4.79042	[ACAT1, ACTA2, ADAMTS16, ADIPOQ, AGT, AGTR2, AGXT, AHI1, ANGPT1, ANGPT2, AQP1, AQP11, ASXL1, BASP1, BCL2, BMP2, BMP4, BMP7, CALB1, CD24, CD34, CFLAR, CITED1, COL4A3, COL4A4, CTNNB1, CTNNBIP1, DCHS1, DCHS2, DLG1, DLL1, EDNRA, EDNRB, EGR1, ENPEP, ERBB4, EXT1, EYA1, FAT4, FCGR1BP, FGF1, FGF13, FGF2, FGF8, FMN1, FOXC1, FOXC2, FOXD1, FOXJ1, GATA3, GATD3, GDNF, GLI3, GPC3, GPR4, GREB1L, GREM1, GZF1, HE…	[EGR1, ERBB4, GLI3, GREM1, GZF1, PROM1, PTCH1, TEK]	[Group18]	[3, 5, 6, 7, 8]	{Group18=5.8723947950090555E-5}	{Group18=0.00105703106310163}	GO:0072006	nephron%20development	8	GO_BiologicalProcess-EBI-UniProt-GOA-ACAP-ARAP_25.05.2022_00h00	TRUE	nephron%20development	nephron development	0.000465	0.0255796	GO:0072006
5.61798	[ADAMTS16, AGT, AGTR2, AGXT, AHI1, BCL2, BMP2, BMP4, BMP7, CITED1, CTNNB1, CTNNBIP1, DCHS1, DLG1, ERBB4, EYA1, FAT4, FGF1, FGF13, FGF2, FGF8, FMN1, FOXD1, GATA3, GATD3, GDNF, GLI3, GPC3, GREB1L, GREM1, GZF1, HES1, HES5, HNF1B, HOXA11, HOXB7, HOXD11, HS2ST1, HS3ST3A1, HS3ST3B1, ILK, IRX1, IRX2, IRX3, KIF26B, KLHL3, LAMA5, LGR4, LHX1, LIF, LZTS2, MAGED1, MYC, NOG, NPNT, OSR1, OXSR1, PAX2, PAX8, PBX…	[ERBB4, GLI3, GREM1, GZF1, PTCH1]	[Group18]	[3, 4, 5, 6, 7, 8, 9]	{Group18=5.8723947950090555E-5}	{Group18=0.00105703106310163}	GO:0072028	nephron%20morphogenesis	5	GO_BiologicalProcess-EBI-UniProt-GOA-ACAP-ARAP_25.05.2022_00h00	FALSE	nephron%20morphogenesis	nephron morphogenesis	0.00276411	0.135441	GO:0072028
4.7619	[ADAMTS16, AGT, AGTR2, AGXT, AHI1, BCL2, BMP2, BMP4, CITED1, CTNNB1, CTNNBIP1, DCHS1, DLG1, EYA1, FAT4, FGF1, FGF13, FGF2, FGF8, FMN1, FOXD1, GATA3, GATD3, GDNF, GLI3, GPC3, GREB1L, GREM1, GZF1, HES1, HES5, HNF1B, HOXA11, HOXB7, HOXD11, HS2ST1, HS3ST3A1, HS3ST3B1, ILK, IRX1, IRX2, IRX3, KIF26B, KLHL3, LAMA5, LGR4, LHX1, LZTS2, MAGED1, MYC, NOG, NPNT, OSR1, OXSR1, PAX2, PAX8, PBX1, PKD1, PKD2, PRK…	[GLI3, GREM1, GZF1, PTCH1]	[Group18]	[5, 6, 7, 8, 9, 10, 11]	{Group18=5.8723947950090555E-5}	{Group18=0.00105703106310163}	GO:0072078	nephron%20tubule%20morphogenesis	4	GO_BiologicalProcess-EBI-UniProt-GOA-ACAP-ARAP_25.05.2022_00h00	FALSE	nephron%20tubule%20morphogenesis	nephron tubule morphogenesis	0.0129417	0.271776	GO:0072078
4.6729	[ACAT1, ADAMTS16, AGT, AGTR2, AGXT, AHI1, AQP1, AQP11, BCL2, BMP2, BMP4, CALB1, CD24, CITED1, CTNNB1, CTNNBIP1, DCHS1, DLG1, DLL1, EYA1, FAT4, FGF1, FGF13, FGF2, FGF8, FMN1, FOXD1, GATA3, GATD3, GDNF, GLI3, GPC3, GREB1L, GREM1, GZF1, HES1, HES5, HEYL, HNF1B, HOXA11, HOXB7, HOXD11, HS2ST1, HS3ST3A1, HS3ST3B1, ILK, IRX1, IRX2, IRX3, JAG1, KIF26B, KLHL3, LAMA5, LGR4, LHX1, LIF, LZTS2, MAGED1, MEF2C,…	[GLI3, GREM1, GZF1, PROM1, PTCH1]	[Group18]	[5, 6, 7, 8, 9, 10]	{Group18=5.8723947950090555E-5}	{Group18=0.00105703106310163}	GO:0072080	nephron%20tubule%20development	5	GO_BiologicalProcess-EBI-UniProt-GOA-ACAP-ARAP_25.05.2022_00h00	FALSE	nephron%20tubule%20development	nephron tubule development	0.00606317	0.242527	GO:0072080
4.65116	[ADAMTS16, AGT, AGTR2, AGXT, AHI1, BCL2, BMP2, BMP4, CITED1, CTNNB1, CTNNBIP1, DCHS1, DLG1, EYA1, FAT4, FGF1, FGF13, FGF2, FGF8, FMN1, FOXD1, GATA3, GATD3, GDNF, GLI3, GPC3, GREB1L, GREM1, GZF1, HES1, HES5, HNF1B, HOXA11, HOXB7, HOXD11, HS2ST1, HS3ST3A1, HS3ST3B1, ILK, IRX1, IRX2, IRX3, KIF26B, KLHL3, LAMA5, LGR4, LHX1, LIF, LZTS2, MAGED1, MYC, NOG, NPNT, OSR1, OXSR1, PAX2, PAX8, PBX1, PKD1, PKD2…	[GLI3, GREM1, GZF1, PTCH1]	[Group18]	[4, 5, 6, 7, 8, 9, 10]	{Group18=5.8723947950090555E-5}	{Group18=0.00105703106310163}	GO:0072088	nephron%20epithelium%20morphogenesis	4	GO_BiologicalProcess-EBI-UniProt-GOA-ACAP-ARAP_25.05.2022_00h00	FALSE	nephron%20epithelium%20morphogenesis	nephron epithelium morphogenesis	0.0140101	0.266191	GO:0072088
5.26316	[ADAMTS16, AGT, AGTR2, AGXT, BCL2, BMP2, BMP4, CITED1, CTNNB1, CTNNBIP1, DCHS1, DLG1, EYA1, FAT4, FGF1, FGF13, FGF2, FGF8, FMN1, FOXD1, GATA3, GATD3, GDNF, GLI3, GPC3, GREB1L, GREM1, GZF1, HES1, HNF1B, HOXA11, HOXB7, HOXD11, HS2ST1, HS3ST3A1, HS3ST3B1, ILK, KIF26B, LAMA5, LGR4, LHX1, LZTS2, MAGED1, MYC, NOG, NPNT, OSR1, OXSR1, PAX2, PAX8, PBX1, PKD2, PRKD2, PTCH1, SALL1, SHH, SIX1, SIX2, SIX4, SM…	[GLI3, GREM1, GZF1, PTCH1]	[Group18]	[5, 6, 7, 8, 9, 10, 11, 12]	{Group18=5.8723947950090555E-5}	{Group18=0.00105703106310163}	GO:0072171	mesonephric%20tubule%20morphogenesis	4	GO_BiologicalProcess-EBI-UniProt-GOA-ACAP-ARAP_25.05.2022_00h00	FALSE	mesonephric%20tubule%20morphogenesis	mesonephric tubule morphogenesis	0.00919384	0.220652	GO:0072171
4.16667	[ADAM10, ADAM22, AP2A1, AP2A2, AP2B1, AP2M1, AP2S1, ARC, ARHGAP44, ATAD1, CACNA1A, CACNG2, CACNG3, CACNG4, CACNG5, CACNG7, CACNG8, CALY, CLSTN1, CPLX1, CPT1C, CTNND1, DAG1, DLG1, DLG3, DLG4, DNM3, DRD3, DRD4, EFNB2, EPS8, ERBIN, FLOT2, FRRS1L, GHSR, GPC4, GPC6, GPHN, GRIP1, GRIP2, GRIPAP1, GSG1L, HPCA, HRAS, IQSEC2, ITGB3, LGALS12, LGI1, LLGL1, MPP3, NCOA2, NOL3, NPTX1, NSG1, NUMB, OPHN1, PORCN, …	[DNM3, GPC6, PRKCI]	[Group02]	[3]	{Group02=0.04282137263281341}	{Group02=0.12846411789844023}	GO:0099072	regulation%20of%20postsynaptic%20membrane%20neurotransmitter%20receptor%20levels	3	GO_BiologicalProcess-EBI-UniProt-GOA-ACAP-ARAP_25.05.2022_00h00	TRUE	regulation%20of%20postsynaptic%20membrane%20neurotransmitter%20receptor%20levels	regulation of postsynaptic membrane neurotransmitter receptor levels	0.0428214	0.171285	GO:0099072
5.17241	[ABI2, ABI3, ACTR2, ACTR3, AKIRIN1, ARHGEF7, ARPC2, ARPIN, ARPIN-AP3S2, ATP7A, AUTS2, AUTS8, AVIL, BIN3, BRK1, CAPZB, CARMIL1, CARMIL2, CD44, CDC42, CLRN1, CORO1B, CORO1C, CYFIP1, DMTN, DNM2, ENPP2, EPHA2, FER, FRMD7, FSCN1, HDAC4, HRG, HSP90AA1, KANK1, MSTN, MTOR, NCKAP1, NRG1, OCLN, PDPN, PIK3CA, PIK3R1, PLCE1, PLXNB3, RAC1, RAC2, RNASE1, RREB1, SLIT2, SRC, TNDM, TWF1, TWF2, VIL1, WAS, WASF2, W…	[ACTR2, FER, PDPN]	[Group03]	[6, 7]	{Group03=0.024689100254348197}	{Group03=0.17282370178043738}	GO:1902743	regulation%20of%20lamellipodium%20organization	3	GO_BiologicalProcess-EBI-UniProt-GOA-ACAP-ARAP_25.05.2022_00h00	TRUE	regulation%20of%20lamellipodium%20organization	regulation of lamellipodium organization	0.0246891	0.296269	GO:1902743
5	[ACSL3, AGR2, AKAP5, AKT1, ARF6, ARHGEF16, ATP2B4, ATP2C1, C1D, CIB1, CLIP3, CLN3, CNPY4, CNST, DLG1, DPP10, EGFR, EPHA2, EPHA3, EPHB2, EZR, GPER1, IFNG, ITGA3, ITGB1, KIF5B, LGALS3, LRP1, NKD2, NRXN1, PDPK1, PIK3R1, PLS1, PPP1R9B, PRKCE, PRKCH, PRKCI, PRNP, PTPN9, RACK1, RAMP3, RANGRF, RER1, RHOG, SORBS1, SPTBN1, SQSTM1, STAC, STAC2, STAC3, STX3, STX4, TNF, TREM2, VIL1, WNK3, WNT3A, ZDHHC2, ZDHH…	[ARF6, PRKCI, ZDHHC5]	[Group12]	[5, 6, 7, 8]	{Group12=0.03574876603470692}	{Group12=0.1787438301735346}	GO:1903078	positive%20regulation%20of%20protein%20localization%20to%20plasma%20membrane	3	GO_BiologicalProcess-EBI-UniProt-GOA-ACAP-ARAP_25.05.2022_00h00	FALSE	positive%20regulation%20of%20protein%20localization%20to%20plasma%20membrane	positive regulation of protein localization to plasma membrane	0.0269589	0.269589	GO:1903078
7.14286	[ACTA2, ADORA1, AKAP9, ANK2, ATP1A2, ATP2A1, ATP2A2, BIN1, CACNA1C, CAMK2D, CAV1, CAV3, CTNNA3, DLG1, DSC2, DSC3, DSG2, DSP, DSPP, FGF13, GATA4, GJA5, HCN4, JUP, KCNJ2, MYBPC3, MYLK2, PDE4B, PDE4D, PDPN, PKP2, PLN, RANGRF, RYR2, SCN5A, SRI, STC1, SUMO1, TNNC1, TNNI3, TNNT2, TRPM4]	[CTNNA3, PDPN, PLN]	[Group04]	[4, 5]	{Group04=0.010407088453333045}	{Group04=0.10407088453333045}	GO:1903115	regulation%20of%20actin%20filament-based%20movement	3	GO_BiologicalProcess-EBI-UniProt-GOA-ACAP-ARAP_25.05.2022_00h00	TRUE	regulation%20of%20actin%20filament-based%20movement	regulation of actin filament-based movement	0.0104071	0.239363	GO:1903115
4.46429	[A3GALT2, A4GALT, ABCA2, AOAH, B3GALNT1, B3GALT1, B3GALT2, B3GALT4, B3GNT5, B4GALNT1, B4GALT3, B4GALT4, B4GALT5, B4GALT6, BAX, C20orf173, CERK, CLN6, CPTP, CWH43, DPM1, DPM2, DPM3, EGFL7, ENPP7, FA2H, FUCA1, FUT2, FUT6, FUT9, GAL3ST1, GAL3ST2, GAL3ST3, GAL3ST4, GALC, GBA, GBA2, GBA3, GBAP1, GBGT1, GLA, GLB1, GLTP, GM2A, GPAA1, GPLD1, HEXA, HEXB, ITGB8, KIT, LARGE1, LCT, MPPE1, NAGA, NAT8, NEU1, N…	[FUT9, NEU3, PIGS, ST8SIA4, TM9SF2]	[Group16]	[4]	{Group16=0.00641706377283751}	{Group16=0.08342182904688764}	GO:1903509	liposaccharide%20metabolic%20process	5	GO_BiologicalProcess-EBI-UniProt-GOA-ACAP-ARAP_25.05.2022_00h00	FALSE	liposaccharide%20metabolic%20process	liposaccharide metabolic process	0.0073299	0.241887	GO:1903509
4.47761	[ACSL3, AGR2, AKAP5, AKT1, ARF6, ARHGEF16, ATP2B4, ATP2C1, C1D, CACNG2, CIB1, CLIP3, CLN3, CNPY4, CNST, DLG1, DPP10, EFCAB7, EGFR, EPB41, EPB41L2, EPHA2, EPHA3, EPHB2, EZR, GNAI1, GPER1, GPSM2, IFNG, ITGA3, ITGB1, KIF5B, LGALS3, LRP1, NKD2, NRXN1, NUMA1, PDPK1, PIK3R1, PLS1, PPP1R9B, PRKCE, PRKCH, PRKCI, PRNP, PTPN9, RACK1, RAMP3, RANGRF, RER1, RHOG, SORBS1, SPTBN1, SQSTM1, STAC, STAC2, STAC3, ST…	[ARF6, PRKCI, ZDHHC5]	[Group12]	[4, 5, 6, 7]	{Group12=0.03574876603470692}	{Group12=0.1787438301735346}	GO:1904377	positive%20regulation%20of%20protein%20localization%20to%20cell%20periphery	3	GO_BiologicalProcess-EBI-UniProt-GOA-ACAP-ARAP_25.05.2022_00h00	TRUE	positive%20regulation%20of%20protein%20localization%20to%20cell%20periphery	positive regulation of protein localization to cell periphery	0.0357488	0.250241	GO:1904377
4.16667	[ACE2, ADH7, AGTR2, CALCR, CBL, CBLB, CBLC, CCL5, CHMP6, CHRFAM7A, CLEC12B, CNRIP1, CRHBP, DKK1, DKK2, DKK3, DKK4, DKKL1, EPHB2, ERRFI1, ESR2, FST, GPRC5A, HFE, IGSF1, IL18BP, IL1RN, IL36RN, LILRB4, LRPAP1, LY6E, LY6G6D, LY6G6F, LY6H, LYNX1, LYPD1, LYPD6, MTRNR2L1, MTRNR2L10, MTRNR2L11, MTRNR2L12, MTRNR2L13, MTRNR2L2, MTRNR2L3, MTRNR2L4, MTRNR2L5, MTRNR2L6, MTRNR2L7, MTRNR2L8, MTRNR2L9, NCAPG2, P…	[CNRIP1, LYPD6, SOCS4]	[Group05]	[4, 5, 6, 7]	{Group05=0.04282137263281341}	{Group05=0.12846411789844023}	GO:2000272	negative%20regulation%20of%20signaling%20receptor%20activity	3	GO_BiologicalProcess-EBI-UniProt-GOA-ACAP-ARAP_25.05.2022_00h00	TRUE	negative%20regulation%20of%20signaling%20receptor%20activity	negative regulation of signaling receptor activity	0.0428214	0.171285	GO:2000272

## Sheet: Group18
% Associated Genes	All Associated Genes	Associated Genes Found	GOGroups	GOLevels	Group PValue	Group PValue Corrected with Bonferroni step down	ID	name	Nr. Genes	Ontology Source	OverViewTerm	shared name	Term	Term PValue	Term PValue Corrected with Bonferroni step down	UNIQUE_ID
6.06061	[ADAMTS16, AGT, AGTR2, AGXT, BCL2, BMP2, BMP4, CITED1, CTNNB1, CTNNBIP1, DCHS1, DLG1, EYA1, FAT4, FGF1, FGF13, FGF2, FGF8, FOXD1, GDNF, GLI3, GPC3, GREB1L, GREM1, GZF1, HNF1B, HOXA11, HOXB7, HOXD11, HS3ST3A1, HS3ST3B1, ILK, LAMA5, LGR4, LHX1, MAGED1, MYC, NOG, NPNT, PAX2, PAX8, PBX1, PKD2, PRKD2, PTCH1, SALL1, SHH, SIX1, SIX2, SIX4, SMAD4, SMO, SMOX, SOX8, SOX9, TACSTD2, TCF21, TGFB1, TMEM59L, VE…	[GLI3, GREM1, GZF1, PTCH1]	[Group18]	[5, 6, 7, 8, 9, 10, 11, 12, 13, 14]	{Group18=5.8723947950090555E-5}	{Group18=0.00105703106310163}	GO:0001658	branching%20involved%20in%20ureteric%20bud%20morphogenesis	4	GO_BiologicalProcess-EBI-UniProt-GOA-ACAP-ARAP_25.05.2022_00h00	FALSE	branching%20involved%20in%20ureteric%20bud%20morphogenesis	branching involved in ureteric bud morphogenesis	0.00561154	0.235685	GO:0001658
5.10204	[ACVR1, ACVRL1, AIDA, ANKS1B, ARL13B, ASCL1, AXIN1, AXIN2, BMP1, BMP4, BMPR1A, BMPR1B, C3CER1, CDK20, CER1, CHRD, CPLANE2, CTNNB1, CXXC4, DBX1, DDIT3, DISP1, DLL4, DMRT3, DSCAML1, DYNC2H1, EDN1, EN1, FBXL15, FGF8, FKBP8, FOXA1, FOXG1, FOXN4, GLI1, GLI2, GLI3, GORAB, GPR161, GREM1, GREM2, GSC, GSX2, HHIP, HOXA11, HOXA2, HOXB2, HOXD11, IFT172, IFT52, INTU, LHX1, LHX2, LHX3, LMX1B, LRP4, MDFI, MICOS…	[CXXC4, GLI3, GPR161, GREM1, PTCH1]	[Group18]	[4, 5, 6]	{Group18=5.8723947950090555E-5}	{Group18=0.00105703106310163}	GO:0009953	dorsal/ventral%20pattern%20formation	5	GO_BiologicalProcess-EBI-UniProt-GOA-ACAP-ARAP_25.05.2022_00h00	FALSE	dorsal/ventral%20pattern%20formation	dorsal/ventral pattern formation	0.00418484	0.192503	GO:0009953
5.66038	[ABT1, ASCL1, CCL13, CCL15, CLN8, CSRP3, DBX1, DLL4, DMRT3, DRAXIN, DYNC2H1, FOXN4, GATA2, GBX1, GDF7, GIGYF2, GLI2, GLI3, GSX1, GSX2, HOXC10, HOXD10, IFT172, ISL1, ISL2, LBX1, LHX1, LHX3, LHX4, LHX5, LMO4, MDGA1, MDGA2, MNX1, NKX2-2, NOTCH1, OLIG2, OLIG3, PHOX2A, PTCH1, SCYL1, SCYL3, SHH, SOX1, SOX13, SOX4, SOX6, SUFU, TBX20, TCTN1, WNT1, WNT3A, ZC4H2]	[DRAXIN, GLI3, PTCH1]	[Group18]	[4, 5, 6, 7, 8]	{Group18=5.8723947950090555E-5}	{Group18=0.00105703106310163}	GO:0021515	cell%20differentiation%20in%20spinal%20cord	3	GO_BiologicalProcess-EBI-UniProt-GOA-ACAP-ARAP_25.05.2022_00h00	FALSE	cell%20differentiation%20in%20spinal%20cord	cell differentiation in spinal cord	0.0194875	0.272825	GO:0021515
6.81818	[ARL13B, ATP6AP2, BMI1, BMP4, CDK20, COMMD3-BMI1, CPLANE2, DZIP1L, EN1, FGF8, FKBP8, FOXA1, GATD3, GBX2, GLI2, GLI3, GORAB, GPR161, GSC, HES1, IFT140, KDM2B, MKS1, PAX6, PRKACA, PRKACB, PRKCA, PSEN1, PTCH1, RNF220, RPGRIP1L, SHH, SMO, SMOX, SOX17, SSBP3, SUFU, TBC1D32, TCTN1, TMEM107, TULP3, WDR19, WNT1, WNT3A]	[GLI3, GPR161, PTCH1]	[Group18]	[4, 5, 6, 7, 8]	{Group18=5.8723947950090555E-5}	{Group18=0.00105703106310163}	GO:0021532	neural%20tube%20patterning	3	GO_BiologicalProcess-EBI-UniProt-GOA-ACAP-ARAP_25.05.2022_00h00	FALSE	neural%20tube%20patterning	neural tube patterning	0.0118196	0.260031	GO:0021532
11.5385	[BMP4, CDK20, CPLANE2, FKBP8, FOXA1, GLI2, GLI3, GORAB, GPR161, GSC, MKS1, PRKACA, PRKACB, PRKCA, PSEN1, PTCH1, RNF220, SHH, SMO, SMOX, SUFU, TBC1D32, TCTN1, TULP3, WDR19, WNT3A]	[GLI3, GPR161, PTCH1]	[Group18]	[5, 6, 7, 8, 9]	{Group18=5.8723947950090555E-5}	{Group18=0.00105703106310163}	GO:0021904	dorsal/ventral%20neural%20tube%20patterning	3	GO_BiologicalProcess-EBI-UniProt-GOA-ACAP-ARAP_25.05.2022_00h00	FALSE	dorsal/ventral%20neural%20tube%20patterning	dorsal/ventral neural tube patterning	0.00267336	0.133668	GO:0021904
8.19672	[AKR1B1, ALOX15B, ANXA1, AR, AREG, BMP4, BMP7, CDKN1B, CNRIP1, CRIP1, CTNNB1, CYP19A1, CYP7B1, DMAP1, EAF2, ESR1, FEM1B, FGF10, FGFR2, FKBP4, FKBPL, FOXA1, FRS2, GLI1, GLI2, GLI3, HOXA10, HOXA11, HOXA13, HOXA9, HOXB13, HOXD13, ID4, MMP2, MTCH1, NKX3-1, NOG, NOTCH1, PLAG1, PRLR, PSAP, PSAPL1, PTCH1, PTEN, RARA, RARG, SERPINB5, SERPINF1, SFRP1, SFTPA1, SFTPA2, SHH, SOX9, STK11, SULF1, TNC, TNNC1, T…	[CNRIP1, CYP19A1, GLI3, PLAG1, PTCH1]	[Group18]	[4, 5, 6, 7]	{Group18=5.8723947950090555E-5}	{Group18=0.00105703106310163}	GO:0030850	prostate%20gland%20development	5	GO_BiologicalProcess-EBI-UniProt-GOA-ACAP-ARAP_25.05.2022_00h00	FALSE	prostate%20gland%20development	prostate gland development	0.000505	0.0267579	GO:0030850
8.57143	[BTRC, CD3E, CDK20, ENPP1, GLI1, GLI2, GLI3, GLIS2, GPC3, GPR161, GPR37L1, HERC4, HHIP, IFT122, IFT172, KCTD21, KCTD6, KIF7, MEGF8, MGRN1, MOSMO, PRKACA, PRKACB, PRKCA, PTCH1, PTCH2, RACK1, RB1, RFX4, RUNX2, SERPINE2, SUFU, TULP3, ULK3, VCP]	[GLI3, GPR161, PTCH1]	[Group18]	[4, 5, 6, 7, 8]	{Group18=5.8723947950090555E-5}	{Group18=0.00105703106310163}	GO:0045879	negative%20regulation%20of%20smoothened%20signaling%20pathway	3	GO_BiologicalProcess-EBI-UniProt-GOA-ACAP-ARAP_25.05.2022_00h00	FALSE	negative%20regulation%20of%20smoothened%20signaling%20pathway	negative regulation of smoothened signaling pathway	0.00626858	0.244475	GO:0045879
5.40541	[ADAMTS16, AGT, AGTR2, AGXT, BCL2, BMP2, BMP4, CITED1, CTNNB1, CTNNBIP1, DCHS1, DLG1, EYA1, FAT4, FGF1, FGF13, FGF2, FGF8, FMN1, FOXD1, GATA3, GATD3, GDNF, GLI3, GPC3, GREB1L, GREM1, GZF1, HES1, HNF1B, HOXA11, HOXB7, HOXD11, HS2ST1, HS3ST3A1, HS3ST3B1, ILK, KIF26B, LAMA5, LGR4, LHX1, LZTS2, MAGED1, MYC, NOG, NPNT, PAX2, PAX8, PBX1, PKD2, PRKD2, PTCH1, SALL1, SHH, SIX1, SIX2, SIX4, SMAD4, SMO, SMO…	[GLI3, GREM1, GZF1, PTCH1]	[Group18]	[6, 7, 8, 9, 10, 11, 12, 13]	{Group18=5.8723947950090555E-5}	{Group18=0.00105703106310163}	GO:0060675	ureteric%20bud%20morphogenesis	4	GO_BiologicalProcess-EBI-UniProt-GOA-ACAP-ARAP_25.05.2022_00h00	FALSE	ureteric%20bud%20morphogenesis	ureteric bud morphogenesis	0.0083832	0.243113	GO:0060675
20	[CDK20, CPLANE2, GLI2, GLI3, GORAB, GPR161, MKS1, PRKACA, PRKACB, PRKCA, PTCH1, SUFU, TBC1D32, TULP3, WDR19]	[GLI3, GPR161, PTCH1]	[Group18]	[5, 6, 7, 8, 9, 10]	{Group18=5.8723947950090555E-5}	{Group18=0.00105703106310163}	GO:0060831	smoothened%20signaling%20pathway%20involved%20in%20dorsal/ventral%20neural%20tube%20patterning	3	GO_BiologicalProcess-EBI-UniProt-GOA-ACAP-ARAP_25.05.2022_00h00	FALSE	smoothened%20signaling%20pathway%20involved%20in%20dorsal/ventral%20neural%20tube%20patterning	smoothened signaling pathway involved in dorsal/ventral neural tube patterning	0.00051	0.0265442	GO:0060831
4.62963	[ADAMTS16, AGT, AGTR2, AGXT, AHI1, ASXL1, BASP1, BCL2, BMP2, BMP4, BMP7, CALB1, CITED1, CTNNB1, CTNNBIP1, DCHS1, DLG1, ERBB4, EYA1, FAT4, FGF1, FGF10, FGF13, FGF2, FGF8, FMN1, FOXD1, FOXJ1, FRAS1, GATA3, GATD3, GCNT1, GCNT3, GCNT4, GDNF, GLI3, GPC3, GREB1L, GREM1, GZF1, HES1, HES5, HNF1A, HNF1B, HOXA11, HOXB7, HOXD11, HS2ST1, HS3ST3A1, HS3ST3B1, ILK, IRX1, IRX2, IRX3, KIF26B, KLHL3, LAMA5, LGR4, …	[ERBB4, GLI3, GREM1, GZF1, PTCH1]	[Group18]	[4, 5, 6, 7, 8]	{Group18=5.8723947950090555E-5}	{Group18=0.00105703106310163}	GO:0060993	kidney%20morphogenesis	5	GO_BiologicalProcess-EBI-UniProt-GOA-ACAP-ARAP_25.05.2022_00h00	FALSE	kidney%20morphogenesis	kidney morphogenesis	0.00630314	0.239519	GO:0060993
6.06061	[ACTA2, ADIPOQ, AMER1, ASXL1, BASP1, BMP4, CD24, CD34, CTNNB1, EDNRA, EDNRB, EXT1, FAT4, FCGR1BP, FOXC2, FOXJ1, GATA3, GATD3, GDNF, GLI3, GLIS2, GPR4, GREM1, HES1, IQGAP1, JAG1, KLF15, LAMB2, LAMC1, LGR4, LHX1, LIF, LMNB2, MAGI2, MEF2C, MMP9, MTSS1, MYO1E, NOTCH1, NOTCH2, NPHS1, NPHS2, OSR1, OXSR1, PAX2, PAX8, PDGFB, PODXL, POU3F3, PRKX, PROM1, PTCH1, PTPRO, PTPRU, SALL1, SHH, SIX2, SMO, SMOX, ST…	[GLI3, GREM1, PROM1, PTCH1]	[Group18]	[4, 5, 6, 7, 8]	{Group18=5.8723947950090555E-5}	{Group18=0.00105703106310163}	GO:0061005	cell%20differentiation%20involved%20in%20kidney%20development	4	GO_BiologicalProcess-EBI-UniProt-GOA-ACAP-ARAP_25.05.2022_00h00	FALSE	cell%20differentiation%20involved%20in%20kidney%20development	cell differentiation involved in kidney development	0.00561154	0.235685	GO:0061005
4.54545	[ACAT1, ADAMTS16, AGT, AGTR2, AGXT, AHI1, AQP1, AQP11, BCL2, BMP2, BMP4, CALB1, CD24, CITED1, COL4A1, CTNNB1, CTNNBIP1, DCHS1, DLG1, DLL1, EYA1, FAT4, FGF1, FGF13, FGF2, FGF8, FMN1, FOXD1, GATA3, GATD3, GDNF, GLI3, GPC3, GREB1L, GREM1, GZF1, HES1, HES5, HEYL, HNF1B, HOXA11, HOXB7, HOXD11, HS2ST1, HS3ST3A1, HS3ST3B1, ILK, IRX1, IRX2, IRX3, JAG1, KIF26B, KLHL3, LAMA5, LGR4, LGR5, LHX1, LIF, LZTS2, …	[GLI3, GREM1, GZF1, PROM1, PTCH1]	[Group18]	[4, 5, 6, 7]	{Group18=5.8723947950090555E-5}	{Group18=0.00105703106310163}	GO:0061326	renal%20tubule%20development	5	GO_BiologicalProcess-EBI-UniProt-GOA-ACAP-ARAP_25.05.2022_00h00	FALSE	renal%20tubule%20development	renal tubule development	0.00680297	0.244907	GO:0061326
4.54545	[ADAMTS16, AGT, AGTR2, AGXT, AHI1, BCL2, BMP2, BMP4, CITED1, COL4A1, CTNNB1, CTNNBIP1, DCHS1, DLG1, EYA1, FAT4, FGF1, FGF13, FGF2, FGF8, FMN1, FOXD1, GATA3, GATD3, GDNF, GLI3, GPC3, GREB1L, GREM1, GZF1, HES1, HES5, HNF1B, HOXA11, HOXB7, HOXD11, HS2ST1, HS3ST3A1, HS3ST3B1, ILK, IRX1, IRX2, IRX3, KIF26B, KLHL3, LAMA5, LGR4, LGR5, LHX1, LZTS2, MAGED1, MEF2C, MTSS1, MYC, NOG, NPNT, OSR1, OXSR1, PAX2,…	[GLI3, GREM1, GZF1, PTCH1]	[Group18]	[5, 6, 7, 8]	{Group18=5.8723947950090555E-5}	{Group18=0.00105703106310163}	GO:0061333	renal%20tubule%20morphogenesis	4	GO_BiologicalProcess-EBI-UniProt-GOA-ACAP-ARAP_25.05.2022_00h00	FALSE	renal%20tubule%20morphogenesis	renal tubule morphogenesis	0.0151329	0.257258	GO:0061333
4.79042	[ACAT1, ACTA2, ADAMTS16, ADIPOQ, AGT, AGTR2, AGXT, AHI1, ANGPT1, ANGPT2, AQP1, AQP11, ASXL1, BASP1, BCL2, BMP2, BMP4, BMP7, CALB1, CD24, CD34, CFLAR, CITED1, COL4A3, COL4A4, CTNNB1, CTNNBIP1, DCHS1, DCHS2, DLG1, DLL1, EDNRA, EDNRB, EGR1, ENPEP, ERBB4, EXT1, EYA1, FAT4, FCGR1BP, FGF1, FGF13, FGF2, FGF8, FMN1, FOXC1, FOXC2, FOXD1, FOXJ1, GATA3, GATD3, GDNF, GLI3, GPC3, GPR4, GREB1L, GREM1, GZF1, HE…	[EGR1, ERBB4, GLI3, GREM1, GZF1, PROM1, PTCH1, TEK]	[Group18]	[3, 5, 6, 7, 8]	{Group18=5.8723947950090555E-5}	{Group18=0.00105703106310163}	GO:0072006	nephron%20development	8	GO_BiologicalProcess-EBI-UniProt-GOA-ACAP-ARAP_25.05.2022_00h00	TRUE	nephron%20development	nephron development	0.000465	0.0255796	GO:0072006
5.61798	[ADAMTS16, AGT, AGTR2, AGXT, AHI1, BCL2, BMP2, BMP4, BMP7, CITED1, CTNNB1, CTNNBIP1, DCHS1, DLG1, ERBB4, EYA1, FAT4, FGF1, FGF13, FGF2, FGF8, FMN1, FOXD1, GATA3, GATD3, GDNF, GLI3, GPC3, GREB1L, GREM1, GZF1, HES1, HES5, HNF1B, HOXA11, HOXB7, HOXD11, HS2ST1, HS3ST3A1, HS3ST3B1, ILK, IRX1, IRX2, IRX3, KIF26B, KLHL3, LAMA5, LGR4, LHX1, LIF, LZTS2, MAGED1, MYC, NOG, NPNT, OSR1, OXSR1, PAX2, PAX8, PBX…	[ERBB4, GLI3, GREM1, GZF1, PTCH1]	[Group18]	[3, 4, 5, 6, 7, 8, 9]	{Group18=5.8723947950090555E-5}	{Group18=0.00105703106310163}	GO:0072028	nephron%20morphogenesis	5	GO_BiologicalProcess-EBI-UniProt-GOA-ACAP-ARAP_25.05.2022_00h00	FALSE	nephron%20morphogenesis	nephron morphogenesis	0.00276411	0.135441	GO:0072028
4.7619	[ADAMTS16, AGT, AGTR2, AGXT, AHI1, BCL2, BMP2, BMP4, CITED1, CTNNB1, CTNNBIP1, DCHS1, DLG1, EYA1, FAT4, FGF1, FGF13, FGF2, FGF8, FMN1, FOXD1, GATA3, GATD3, GDNF, GLI3, GPC3, GREB1L, GREM1, GZF1, HES1, HES5, HNF1B, HOXA11, HOXB7, HOXD11, HS2ST1, HS3ST3A1, HS3ST3B1, ILK, IRX1, IRX2, IRX3, KIF26B, KLHL3, LAMA5, LGR4, LHX1, LZTS2, MAGED1, MYC, NOG, NPNT, OSR1, OXSR1, PAX2, PAX8, PBX1, PKD1, PKD2, PRK…	[GLI3, GREM1, GZF1, PTCH1]	[Group18]	[5, 6, 7, 8, 9, 10, 11]	{Group18=5.8723947950090555E-5}	{Group18=0.00105703106310163}	GO:0072078	nephron%20tubule%20morphogenesis	4	GO_BiologicalProcess-EBI-UniProt-GOA-ACAP-ARAP_25.05.2022_00h00	FALSE	nephron%20tubule%20morphogenesis	nephron tubule morphogenesis	0.0129417	0.271776	GO:0072078
4.6729	[ACAT1, ADAMTS16, AGT, AGTR2, AGXT, AHI1, AQP1, AQP11, BCL2, BMP2, BMP4, CALB1, CD24, CITED1, CTNNB1, CTNNBIP1, DCHS1, DLG1, DLL1, EYA1, FAT4, FGF1, FGF13, FGF2, FGF8, FMN1, FOXD1, GATA3, GATD3, GDNF, GLI3, GPC3, GREB1L, GREM1, GZF1, HES1, HES5, HEYL, HNF1B, HOXA11, HOXB7, HOXD11, HS2ST1, HS3ST3A1, HS3ST3B1, ILK, IRX1, IRX2, IRX3, JAG1, KIF26B, KLHL3, LAMA5, LGR4, LHX1, LIF, LZTS2, MAGED1, MEF2C,…	[GLI3, GREM1, GZF1, PROM1, PTCH1]	[Group18]	[5, 6, 7, 8, 9, 10]	{Group18=5.8723947950090555E-5}	{Group18=0.00105703106310163}	GO:0072080	nephron%20tubule%20development	5	GO_BiologicalProcess-EBI-UniProt-GOA-ACAP-ARAP_25.05.2022_00h00	FALSE	nephron%20tubule%20development	nephron tubule development	0.00606317	0.242527	GO:0072080
4.65116	[ADAMTS16, AGT, AGTR2, AGXT, AHI1, BCL2, BMP2, BMP4, CITED1, CTNNB1, CTNNBIP1, DCHS1, DLG1, EYA1, FAT4, FGF1, FGF13, FGF2, FGF8, FMN1, FOXD1, GATA3, GATD3, GDNF, GLI3, GPC3, GREB1L, GREM1, GZF1, HES1, HES5, HNF1B, HOXA11, HOXB7, HOXD11, HS2ST1, HS3ST3A1, HS3ST3B1, ILK, IRX1, IRX2, IRX3, KIF26B, KLHL3, LAMA5, LGR4, LHX1, LIF, LZTS2, MAGED1, MYC, NOG, NPNT, OSR1, OXSR1, PAX2, PAX8, PBX1, PKD1, PKD2…	[GLI3, GREM1, GZF1, PTCH1]	[Group18]	[4, 5, 6, 7, 8, 9, 10]	{Group18=5.8723947950090555E-5}	{Group18=0.00105703106310163}	GO:0072088	nephron%20epithelium%20morphogenesis	4	GO_BiologicalProcess-EBI-UniProt-GOA-ACAP-ARAP_25.05.2022_00h00	FALSE	nephron%20epithelium%20morphogenesis	nephron epithelium morphogenesis	0.0140101	0.266191	GO:0072088
5.26316	[ADAMTS16, AGT, AGTR2, AGXT, BCL2, BMP2, BMP4, CITED1, CTNNB1, CTNNBIP1, DCHS1, DLG1, EYA1, FAT4, FGF1, FGF13, FGF2, FGF8, FMN1, FOXD1, GATA3, GATD3, GDNF, GLI3, GPC3, GREB1L, GREM1, GZF1, HES1, HNF1B, HOXA11, HOXB7, HOXD11, HS2ST1, HS3ST3A1, HS3ST3B1, ILK, KIF26B, LAMA5, LGR4, LHX1, LZTS2, MAGED1, MYC, NOG, NPNT, OSR1, OXSR1, PAX2, PAX8, PBX1, PKD2, PRKD2, PTCH1, SALL1, SHH, SIX1, SIX2, SIX4, SM…	[GLI3, GREM1, GZF1, PTCH1]	[Group18]	[5, 6, 7, 8, 9, 10, 11, 12]	{Group18=5.8723947950090555E-5}	{Group18=0.00105703106310163}	GO:0072171	mesonephric%20tubule%20morphogenesis	4	GO_BiologicalProcess-EBI-UniProt-GOA-ACAP-ARAP_25.05.2022_00h00	FALSE	mesonephric%20tubule%20morphogenesis	mesonephric tubule morphogenesis	0.00919384	0.220652	GO:0072171

## Sheet: Group17
% Associated Genes	All Associated Genes	Associated Genes Found	GOGroups	GOLevels	Group PValue	Group PValue Corrected with Bonferroni step down	ID	name	Nr. Genes	Ontology Source	OverViewTerm	shared name	Term	Term PValue	Term PValue Corrected with Bonferroni step down	UNIQUE_ID
4.6875	[A2M, ACP5, AHR, ANGPT1, ANXA1, APOA1, APOA2, APPL1, ARG1, ARRB2, AXL, BCL6, BCR, BST2, C4BPA, C4BPB, CCR2, CD22, CD300A, CD46, CD47, CD55, CD59, CD84, CD96, CEACAM1, CLEC12B, CLEC4G, CR1, CR1L, CR2, CRK, CSMD3, CUEDC2, CX3CR1, DUSP10, DUSP22, ENPP3, EPX, FCGR2B, FCRL3, FER, FGL2, FOXF1, FOXJ1, FOXP3, GFER, GRN, HAVCR2, HFE, HLA-A, HLA-B, HLA-E, HLA-F, HLA-G, HLX, HMOX1, IFNA2, IFNB1, IFNL1, IGHA…	[BCL6, CD84, FER, HLA-A, RC3H1, SLAMF1]	[Group17]	[3, 4, 5]	{Group17=0.0010595635178498454}	{Group17=0.016953016285597526}	GO:0002698	negative%20regulation%20of%20immune%20effector%20process	6	GO_BiologicalProcess-EBI-UniProt-GOA-ACAP-ARAP_25.05.2022_00h00	FALSE	negative%20regulation%20of%20immune%20effector%20process	negative regulation of immune effector process	0.00265954	0.135636	GO:0002698
5.71429	[AHR, ARG1, ARRB2, BCL6, BCR, BST2, C4BPA, C4BPB, CCR2, CD300A, CD46, CD55, CD84, CD96, CEACAM1, CLEC12B, CLEC4G, CR1, CR1L, CR2, CRK, CSMD3, CX3CR1, DUSP22, FCGR2B, FOXF1, FOXJ1, FOXP3, GFER, HAVCR2, HFE, HLA-A, HLA-B, HLA-E, HLA-F, HLA-G, HMOX1, IFNA2, IFNB1, IL13RA2, IL20RB, IL4I1, IL7R, JAK3, KIR2DL4, KLRC1, KLRD1, LGALS9, LILRB1, LILRB4, MICA, NCKAP1L, NDFIP1, NOD2, PARP3, PPP3CB, PTPN6, PTP…	[BCL6, CD84, HLA-A, SLAMF1]	[Group17]	[4, 5, 6]	{Group17=0.0010595635178498454}	{Group17=0.016953016285597526}	GO:0002704	negative%20regulation%20of%20leukocyte%20mediated%20immunity	4	GO_BiologicalProcess-EBI-UniProt-GOA-ACAP-ARAP_25.05.2022_00h00	FALSE	negative%20regulation%20of%20leukocyte%20mediated%20immunity	negative regulation of leukocyte mediated immunity	0.00690565	0.241698	GO:0002704
5.26316	[AHR, ARG1, ARRB2, BCL6, C4BPA, C4BPB, CD46, CD55, CD96, CEACAM1, CLEC12B, CLEC4G, CR1, CR1L, CR2, CRK, CSMD3, DUSP22, FCGR2B, FOXJ1, FOXP3, GFER, HAVCR2, HFE, HLA-A, HLA-B, HLA-E, HLA-F, HLA-G, IFNA2, IFNB1, IL20RB, IL4I1, IL7R, KIR2DL4, KLRC1, KLRD1, LGALS9, LILRB1, LILRB4, MICA, NCKAP1L, NDFIP1, NOD2, PARP3, PPP3CB, PTPN6, PTPRC, SERPINB4, SERPINB9, SLAMF1, SMAD7, SUSD4, TBX21, THOC1, TINAGL1,…	[BCL6, HLA-A, SLAMF1]	[Group17]	[5, 6, 7]	{Group17=0.0010595635178498454}	{Group17=0.016953016285597526}	GO:0002707	negative%20regulation%20of%20lymphocyte%20mediated%20immunity	3	GO_BiologicalProcess-EBI-UniProt-GOA-ACAP-ARAP_25.05.2022_00h00	FALSE	negative%20regulation%20of%20lymphocyte%20mediated%20immunity	negative regulation of lymphocyte mediated immunity	0.0235947	0.306731	GO:0002707
4.44444	[AMH, ARID5A, B2M, BCL10, CAMK4, CARD9, CD160, CD226, CD36, CD55, CD74, CD81, CLEC7A, CLNK, DDX1, DDX21, DDX56, DDX58, DENND1B, DHX36, F2RL1, FFAR2, FFAR3, FZD5, GATA3, GPRC5B, HK1, HLA-A, HLA-E, HLA-F, HLA-G, HOOK1, IL18, IL18R1, IL1B, IL1R1, IL4, IL6, INAVA, KCNA4, KIR2DL4, KIT, LACC1, LAPTM5, LILRB1, MALT1, MAP3K7, MAPKAPK2, MAVS, MIF, MYD88, NLRP3, NOD1, NOD2, NR4A3, P2RX7, PANX1, PLCG2, PRKC…	[HLA-A, LACC1, SLAMF1, TAC4]	[Group17]	[4, 5, 6, 7, 8]	{Group17=0.0010595635178498454}	{Group17=0.016953016285597526}	GO:0002720	positive%20regulation%20of%20cytokine%20production%20involved%20in%20immune%20response	4	GO_BiologicalProcess-EBI-UniProt-GOA-ACAP-ARAP_25.05.2022_00h00	FALSE	positive%20regulation%20of%20cytokine%20production%20involved%20in%20immune%20response	positive regulation of cytokine production involved in immune response	0.0163109	0.244663	GO:0002720
4.7619	[AHR, ALOX15, ARG1, BCL6, C4BPA, C4BPB, CD160, CD46, CD55, CEACAM1, CLEC4G, CR1, CR1L, CR2, CSMD3, DUSP22, FCGR2B, FOXJ1, FOXP3, HAVCR2, HFE, HLA-F, HLA-G, IFNA2, IFNB1, IL1RL1, IL2, IL20RB, IL27RA, IL33, IL4, IL4I1, IL4R, IL7R, JAK3, KLRC1, KLRD1, LILRB1, LILRB4, LOXL3, NCKAP1L, NDFIP1, NOD2, PARP3, PPP3CB, PTPN6, PTPRC, RC3H1, RC3H2, SAMSN1, SLAMF1, SMAD7, SUSD4, TBX21, THOC1, TINAGL1, TNFRSF14…	[BCL6, RC3H1, SLAMF1]	[Group17]	[4, 5, 6]	{Group17=0.0010595635178498454}	{Group17=0.016953016285597526}	GO:0002820	negative%20regulation%20of%20adaptive%20immune%20response	3	GO_BiologicalProcess-EBI-UniProt-GOA-ACAP-ARAP_25.05.2022_00h00	FALSE	negative%20regulation%20of%20adaptive%20immune%20response	negative regulation of adaptive immune response	0.0305655	0.27509	GO:0002820
5.17241	[AHR, ARG1, BCL6, C4BPA, C4BPB, CD46, CD55, CEACAM1, CLEC4G, CR1, CR1L, CR2, CSMD3, DUSP22, FCGR2B, FOXJ1, FOXP3, HAVCR2, HFE, HLA-F, HLA-G, IFNA2, IFNB1, IL1RL1, IL2, IL20RB, IL27RA, IL33, IL4, IL4I1, IL4R, IL7R, JAK3, KLRC1, KLRD1, LILRB1, LILRB4, LOXL3, NCKAP1L, NDFIP1, NOD2, PARP3, PPP3CB, PTPN6, PTPRC, RC3H1, RC3H2, SLAMF1, SMAD7, SUSD4, TBX21, THOC1, TINAGL1, TNFSF18, TNFSF4, XCL1, ZBTB7B, …	[BCL6, RC3H1, SLAMF1]	[Group17]	[5, 6, 7]	{Group17=0.0010595635178498454}	{Group17=0.016953016285597526}	GO:0002823	negative%20regulation%20of%20adaptive%20immune%20response%20based%20on%20somatic%20recombination%20of%20immune%20receptors%20built%20from%20immunoglobulin%20superfamily%20domains	3	GO_BiologicalProcess-EBI-UniProt-GOA-ACAP-ARAP_25.05.2022_00h00	FALSE	negative%20regulation%20of%20adaptive%20immune%20response%20based%20on%20somatic%20recombination%20of%20immune%20receptors%20built%20from%20immunoglobulin%20superfamily%20domains	negative regulation of adaptive immune response based on somatic recombination of immune receptors built from immunoglobulin superfamily domains	0.0246891	0.296269	GO:0002823
6.25	[ANXA1, BCL6, BMP4, CBFB, CD74, CDKN2A, CLEC4G, CTLA4, ERBB2, FGL2, FOXJ1, FOXP3, GLI3, HLX, HMGB1, IFNA2, IFNB1, IFNL1, IHH, IL2, IL4, IL4R, IRF1, JAK3, LAG3, LILRB4, LOXL3, MDK, MMDK, NRARP, PRDX2, PTPN2, RAG2, RC3H1, RC3H2, RUNX1, RUNX3, SHH, SMAD7, SOCS1, SOCS5, TBX21, TMEM131L, TNFSF18, TNFSF4, ZBTB7B, ZC3H12A, ZC3H8]	[BCL6, GLI3, RC3H1]	[Group17]	[6, 7, 8, 9, 10, 11, 12, 13]	{Group17=0.0010595635178498454}	{Group17=0.016953016285597526}	GO:0045581	negative%20regulation%20of%20T%20cell%20differentiation	3	GO_BiologicalProcess-EBI-UniProt-GOA-ACAP-ARAP_25.05.2022_00h00	FALSE	negative%20regulation%20of%20T%20cell%20differentiation	negative regulation of T cell differentiation	0.0149604	0.269287	GO:0045581
5.17241	[ANXA1, BCL6, BMP4, CBFB, CD74, CDKN2A, CLEC4G, CR1, CTLA4, ERBB2, FBXO7, FGL2, FOXJ1, FOXP3, GLI3, HLX, HMGB1, HMGB3, ID2, IFNA2, IFNB1, IFNL1, IHH, IL2, IL4, IL4R, INHA, INHBA, IRF1, JAK3, LAG3, LILRB4, LOXL3, MDK, MMDK, NRARP, PGLYRP1, PGLYRP2, PGLYRP3, PRDX2, PTPN2, RAG2, RC3H1, RC3H2, RUNX1, RUNX3, SFRP1, SHH, SMAD7, SOCS1, SOCS5, TBX21, TMEM131L, TNFSF18, TNFSF4, ZBTB7B, ZC3H12A, ZC3H8]	[BCL6, GLI3, RC3H1]	[Group17]	[5, 6, 7, 8, 9, 10, 11, 12]	{Group17=0.0010595635178498454}	{Group17=0.016953016285597526}	GO:0045620	negative%20regulation%20of%20lymphocyte%20differentiation	3	GO_BiologicalProcess-EBI-UniProt-GOA-ACAP-ARAP_25.05.2022_00h00	FALSE	negative%20regulation%20of%20lymphocyte%20differentiation	negative regulation of lymphocyte differentiation	0.0246891	0.296269	GO:0045620
6.25	[AGER, ARG1, BTN2A2, CASP3, CD24, CD274, CLC, CLCF1, CRTAM, EPO, EPX, FADD, FOXP3, GPAM, HHLA2, HMGB1, ICOSLG, IDO1, IGF1, IGF2, IGFBP2, IL12B, IL12RB1, IL18, IL2, IL23A, IL23R, IL27RA, IL2RA, JAK3, LGALS9, LILRB4, LRRC32, PDCD1LG2, PPP3CA, PRKAR1A, PRNP, PYCARD, RC3H1, RIPK3, RPS3, SCRIB, SLAMF1, STAT5B, TIMP1, TINAGL1, TMIGD2, TNFSF9]	[PRKAR1A, RC3H1, SLAMF1]	[Group17]	[7, 8, 9]	{Group17=0.0010595635178498454}	{Group17=0.016953016285597526}	GO:0046006	regulation%20of%20activated%20T%20cell%20proliferation	3	GO_BiologicalProcess-EBI-UniProt-GOA-ACAP-ARAP_25.05.2022_00h00	FALSE	regulation%20of%20activated%20T%20cell%20proliferation	regulation of activated T cell proliferation	0.0149604	0.269287	GO:0046006
4.23729	[ADA, ADORA2A, AGER, ANXA1, AP3B1, AP3D1, ARG2, BATF, BCL6, CARD11, CBFB, CBLB, CCL19, CCR2, CD160, CD274, CD28, CD300A, CD3E, CD55, CD80, CD81, CD83, CD86, CLEC4G, CRTAM, EBI3, FOXP3, GATA3, GLI3, HFE, HLA-A, HLA-DQB2, HLA-DRA, HLA-DRB1, HLA-DRB3, HLA-E, HLX, HMGB1, HSPH1, IFNG, IHH, IL12A, IL12B, IL12RB1, IL18, IL2, IL23A, IL23R, IL27, IL2RA, IL2RG, IL4, IL4R, IRF1, IRF4, ITCH, ITPKB, JAK2, JAK…	[BCL6, GLI3, HLA-A, HLA-DQB2, RC3H1]	[Group17]	[6, 7, 8]	{Group17=0.0010595635178498454}	{Group17=0.016953016285597526}	GO:0046634	regulation%20of%20alpha-beta%20T%20cell%20activation	5	GO_BiologicalProcess-EBI-UniProt-GOA-ACAP-ARAP_25.05.2022_00h00	FALSE	regulation%20of%20alpha-beta%20T%20cell%20activation	regulation of alpha-beta T cell activation	0.00908056	0.227014	GO:0046634
4.10959	[ADA, ANXA1, AP3B1, AP3D1, CARD11, CBFB, CCL19, CCR2, CD160, CD28, CD3E, CD55, CD80, CD81, CD83, CD86, EBI3, FOXP3, GLI3, HLA-A, HLA-DQB2, HLA-DRA, HLA-DRB1, HLA-DRB3, HLA-E, HLX, HSPH1, IFNG, IHH, IL12A, IL12B, IL12RB1, IL18, IL23A, IL23R, IL2RG, IL4R, ITPKB, JAK2, LGALS9, LILRB4, MALT1, MYB, NCKAP1L, NFKBID, NFKBIZ, NKAP, NLRP3, PNP, PPY, PRKCQ, PRKCZ, PTPN22, PTPRC, RARA, RASAL3, RHOA, RIPK2, …	[GLI3, HLA-A, HLA-DQB2]	[Group17]	[6, 7, 8, 9]	{Group17=0.0010595635178498454}	{Group17=0.016953016285597526}	GO:0046635	positive%20regulation%20of%20alpha-beta%20T%20cell%20activation	3	GO_BiologicalProcess-EBI-UniProt-GOA-ACAP-ARAP_25.05.2022_00h00	FALSE	positive%20regulation%20of%20alpha-beta%20T%20cell%20activation	positive regulation of alpha-beta T cell activation	0.0443139	0.132942	GO:0046635
6.52174	[ADORA2A, ANXA1, ARG2, BCL6, CBFB, CBLB, CD274, CD300A, CLEC4G, FOXP3, GLI3, HFE, HLX, HMGB1, IHH, IL2, IL4, IL4R, ITCH, JAK3, LGALS7, LGALS7B, LGALS9, LGALS9B, LGALS9C, LILRB1, LOXL3, NDFIP1, RC3H1, RC3H2, RUNX1, RUNX3, SHH, SMAD7, SOCS1, SOCS5, TARM1, TBX21, TNFRSF14, TNFSF18, TNFSF4, TWSG1, VSIR, XCL1, ZBTB7B, ZC3H12A]	[BCL6, GLI3, RC3H1]	[Group17]	[6, 7, 8, 9]	{Group17=0.0010595635178498454}	{Group17=0.016953016285597526}	GO:0046636	negative%20regulation%20of%20alpha-beta%20T%20cell%20activation	3	GO_BiologicalProcess-EBI-UniProt-GOA-ACAP-ARAP_25.05.2022_00h00	FALSE	negative%20regulation%20of%20alpha-beta%20T%20cell%20activation	negative regulation of alpha-beta T cell activation	0.013337	0.26674	GO:0046636
4.05405	[ADA, ANXA1, AP3B1, AP3D1, BATF, BCL6, CBFB, CCL19, CD80, CD83, CD86, FOXP3, GATA3, GLI3, HLA-DRA, HLA-DRB1, HLX, HMGB1, IFNG, IHH, IL12B, IL12RB1, IL18, IL2, IL23A, IL23R, IL27, IL2RG, IL4, IL4R, IRF4, ITPKB, JAK3, JUNB, LGALS9, LILRB4, LOXL3, MALT1, MYB, MYDGF, NCKAP1L, NFKBID, NFKBIZ, NKAP, NLRP3, PNP, PPY, PRDM1, PRKCZ, RARA, RC3H1, RC3H2, RHOA, RIPK2, RNASEH2A, RUNX1, RUNX3, SASH3, SH3RF1, S…	[BCL6, GLI3, RC3H1]	[Group17]	[7, 8, 9, 10, 11, 12, 13]	{Group17=0.0010595635178498454}	{Group17=0.016953016285597526}	GO:0046637	regulation%20of%20alpha-beta%20T%20cell%20differentiation	3	GO_BiologicalProcess-EBI-UniProt-GOA-ACAP-ARAP_25.05.2022_00h00	TRUE	regulation%20of%20alpha-beta%20T%20cell%20differentiation	regulation of alpha-beta T cell differentiation	0.0458321	0.0916642	GO:0046637
11.5385	[ANXA1, BCL6, CBFB, FOXP3, GLI3, HLX, HMGB1, IHH, IL2, IL4, IL4R, JAK3, LOXL3, RC3H1, RC3H2, RUNX1, RUNX3, SHH, SMAD7, SOCS1, SOCS5, TBX21, TNFSF18, TNFSF4, ZBTB7B, ZC3H12A]	[BCL6, GLI3, RC3H1]	[Group17]	[7, 8, 9, 10, 11, 12, 13, 14]	{Group17=0.0010595635178498454}	{Group17=0.016953016285597526}	GO:0046639	negative%20regulation%20of%20alpha-beta%20T%20cell%20differentiation	3	GO_BiologicalProcess-EBI-UniProt-GOA-ACAP-ARAP_25.05.2022_00h00	FALSE	negative%20regulation%20of%20alpha-beta%20T%20cell%20differentiation	negative regulation of alpha-beta T cell differentiation	0.00267336	0.133668	GO:0046639
5.66038	[ABL1, AGER, ARG1, BTN2A2, BTN3A1, CADM1, CASP3, CD24, CD274, CLC, CLCF1, CRTAM, EPHB6, EPO, EPX, FADD, FOXP3, FYN, GPAM, HHLA2, HMGB1, ICOSLG, IDO1, IGF1, IGF2, IGFBP2, IL12B, IL12RB1, IL18, IL2, IL23A, IL23R, IL27RA, IL2RA, JAK3, LGALS9, LILRB4, LRRC32, PDCD1LG2, PPP3CA, PRKAR1A, PRNP, PYCARD, RC3H1, RIPK3, RPS3, SCRIB, SLAMF1, STAT5B, TIMP1, TINAGL1, TMIGD2, TNFSF9]	[PRKAR1A, RC3H1, SLAMF1]	[Group17]	[6, 7]	{Group17=0.0010595635178498454}	{Group17=0.016953016285597526}	GO:0050798	activated%20T%20cell%20proliferation	3	GO_BiologicalProcess-EBI-UniProt-GOA-ACAP-ARAP_25.05.2022_00h00	FALSE	activated%20T%20cell%20proliferation	activated T cell proliferation	0.0194875	0.272825	GO:0050798

## Sheet: Group16
% Associated Genes	All Associated Genes	Associated Genes Found	GOGroups	GOLevels	Group PValue	Group PValue Corrected with Bonferroni step down	ID	name	Nr. Genes	Ontology Source	OverViewTerm	shared name	Term	Term PValue	Term PValue Corrected with Bonferroni step down	UNIQUE_ID
4.5045	[A3GALT2, A4GALT, ABCA2, B3GALNT1, B3GALT1, B3GALT2, B3GALT4, B3GNT5, B4GALNT1, B4GALT3, B4GALT4, B4GALT5, B4GALT6, BAX, C20orf173, CERK, CLN6, CPTP, CWH43, DPM1, DPM2, DPM3, EGFL7, ENPP7, FA2H, FUCA1, FUT2, FUT6, FUT9, GAL3ST1, GAL3ST2, GAL3ST3, GAL3ST4, GALC, GBA, GBA2, GBA3, GBAP1, GBGT1, GLA, GLB1, GLTP, GM2A, GPAA1, GPLD1, HEXA, HEXB, ITGB8, KIT, LARGE1, LCT, MPPE1, NAGA, NAT8, NEU1, NEU2, N…	[FUT9, NEU3, PIGS, ST8SIA4, TM9SF2]	[Group16]	[5, 6]	{Group16=0.00641706377283751}	{Group16=0.08342182904688764}	GO:0006664	glycolipid%20metabolic%20process	5	GO_BiologicalProcess-EBI-UniProt-GOA-ACAP-ARAP_25.05.2022_00h00	FALSE	glycolipid%20metabolic%20process	glycolipid metabolic process	0.007063	0.240142	GO:0006664
4	[A3GALT2, A4GALT, ABCA12, ABCA2, ABCA8, ACER1, ACER2, ACER3, AGK, ALDH3B1, ALDH3B2, ALOX12B, ALOXE3, ARV1, ASAH1, ASAH2, ASAH2B, B3GALNT1, B3GALT1, B3GALT2, B3GALT4, B4GALNT1, B4GALT3, B4GALT4, B4GALT5, B4GALT6, BAX, C20orf173, CCN1, CCNA2, CEL, CERK, CERKL, CERS1, CERS2, CERS3, CERS4, CERS5, CERS6, CERT1, CLN6, CLN8, CPTP, CSNK1G2, CYP4F22, DEGS1, DEGS2, DOK7, EGFL7, ELOVL1, ELOVL2, ELOVL3, ELOV…	[CERS6, ELOVL5, FUT9, NEU3, PLA2G15, ST8SIA4, TM9SF2]	[Group16]	[4, 5, 6]	{Group16=0.00641706377283751}	{Group16=0.08342182904688764}	GO:0006665	sphingolipid%20metabolic%20process	7	GO_BiologicalProcess-EBI-UniProt-GOA-ACAP-ARAP_25.05.2022_00h00	TRUE	sphingolipid%20metabolic%20process	sphingolipid metabolic process	0.00293509	0.140884	GO:0006665
4.42478	[ABCA12, ABCA2, ACER1, ACER2, ACER3, AGK, ALOX12B, ALOXE3, ASAH1, ASAH2, ASAH2B, B3GALT1, B3GALT2, B3GALT4, B4GALNT1, B4GALT3, B4GALT4, B4GALT5, B4GALT6, C20orf173, CCN1, CCNA2, CEL, CERK, CERS1, CERS2, CERS3, CERS4, CERS5, CERS6, CERT1, CLN6, CLN8, CYP4F22, DEGS1, DEGS2, EGFL7, ELOVL1, ENPP7, FA2H, FUT3, FUT5, FUT6, FUT7, GAL3ST1, GALC, GBA, GBA2, GBA3, GBAP1, GDF1, GLA, GM2A, HEXA, HEXB, HTRA2,…	[CERS6, NEU3, PLA2G15, ST8SIA4, TM9SF2]	[Group16]	[5, 6, 7]	{Group16=0.00641706377283751}	{Group16=0.08342182904688764}	GO:0006672	ceramide%20metabolic%20process	5	GO_BiologicalProcess-EBI-UniProt-GOA-ACAP-ARAP_25.05.2022_00h00	FALSE	ceramide%20metabolic%20process	ceramide metabolic process	0.00760376	0.24332	GO:0006672
6.15385	[A3GALT2, A4GALT, ABCA2, B3GALNT1, B3GALT1, B3GALT2, B3GALT4, B4GALNT1, B4GALT3, B4GALT4, B4GALT5, B4GALT6, BAX, C20orf173, CERK, CLN6, CPTP, EGFL7, ENPP7, FA2H, FUT6, FUT9, GAL3ST1, GALC, GBA, GBA2, GBA3, GBAP1, GLA, GLB1, GLTP, GM2A, HEXA, HEXB, ITGB8, KIT, LARGE1, LCT, NAGA, NAT8, NEU1, NEU2, NEU3, NEU4, PRKAA1, PRKCD, SMPD1, ST3GAL1, ST3GAL2, ST3GAL3, ST3GAL5, ST6GALNAC3, ST6GALNAC4, ST6GALNA…	[FUT9, NEU3, ST8SIA4, TM9SF2]	[Group16]	[5, 6, 7]	{Group16=0.00641706377283751}	{Group16=0.08342182904688764}	GO:0006687	glycosphingolipid%20metabolic%20process	4	GO_BiologicalProcess-EBI-UniProt-GOA-ACAP-ARAP_25.05.2022_00h00	FALSE	glycosphingolipid%20metabolic%20process	glycosphingolipid metabolic process	0.00531546	0.23388	GO:0006687
8.82353	[A3GALT2, A4GALT, B3GALT1, B3GALT2, B3GALT4, B4GALNT1, B4GALT3, B4GALT4, B4GALT5, B4GALT6, C20orf173, FA2H, FUT6, FUT9, GAL3ST1, LARGE1, PRKAA1, ST3GAL1, ST3GAL2, ST3GAL3, ST3GAL5, ST6GALNAC3, ST6GALNAC4, ST6GALNAC5, ST6GALNAC6, ST8SIA1, ST8SIA2, ST8SIA3, ST8SIA4, ST8SIA5, ST8SIA6, TM9SF2, UGCG, UGT8]	[FUT9, ST8SIA4, TM9SF2]	[Group16]	[6, 7, 8]	{Group16=0.00641706377283751}	{Group16=0.08342182904688764}	GO:0006688	glycosphingolipid%20biosynthetic%20process	3	GO_BiologicalProcess-EBI-UniProt-GOA-ACAP-ARAP_25.05.2022_00h00	FALSE	glycosphingolipid%20biosynthetic%20process	glycosphingolipid biosynthetic process	0.00577655	0.236839	GO:0006688
5.33333	[A3GALT2, A4GALT, B3GALT1, B3GALT2, B3GALT4, B3GNT5, B4GALNT1, B4GALT3, B4GALT4, B4GALT5, B4GALT6, C20orf173, CWH43, DPM1, DPM2, DPM3, FA2H, FUT6, FUT9, GAL3ST1, GAL3ST2, GAL3ST3, GAL3ST4, GBGT1, GPAA1, LARGE1, MPPE1, PGAP1, PGAP2, PGAP3, PGAP4, PGF, PIGA, PIGB, PIGC, PIGF, PIGG, PIGH, PIGK, PIGL, PIGM, PIGN, PIGO, PIGP, PIGQ, PIGS, PIGT, PIGU, PIGV, PIGW, PIGX, PIGY, PIGZ, PRKAA1, SCCPDH, ST3GAL…	[FUT9, PIGS, ST8SIA4, TM9SF2]	[Group16]	[5, 6, 7]	{Group16=0.00641706377283751}	{Group16=0.08342182904688764}	GO:0009247	glycolipid%20biosynthetic%20process	4	GO_BiologicalProcess-EBI-UniProt-GOA-ACAP-ARAP_25.05.2022_00h00	FALSE	glycolipid%20biosynthetic%20process	glycolipid biosynthetic process	0.00878241	0.228343	GO:0009247
4.28571	[AMY1A, AMY1B, AMY1C, B3GALNT1, B3GALT1, B3GALT2, B3GALT4, B3GALT5, B4GALNT2, B4GALT1, BRAF, CTBS, EGFL7, FBP1, FBP2, FUT1, FUT2, FUT3, FUT4, FUT5, FUT6, FUT7, FUT8, FUT9, GAA, GAL3ST3, GAL3ST4, GANC, GBA3, GLA, GM2A, HEXB, IDUA, KHSRP, LALBA, LCT, MAN1B1, MAN2C1, MANBA, MGAM, MGAT2, MOGAT2, MOGS, MPDU1, NAGA, NAT8, NEU1, NEU2, NEU3, NEU4, PCNX4, PMEL, SI, ST3GAL2, ST3GAL3, ST3GAL4, ST3GAL6, ST6G…	[FUT9, NEU3, ST8SIA4]	[Group16]	[4]	{Group16=0.00641706377283751}	{Group16=0.08342182904688764}	GO:0009311	oligosaccharide%20metabolic%20process	3	GO_BiologicalProcess-EBI-UniProt-GOA-ACAP-ARAP_25.05.2022_00h00	FALSE	oligosaccharide%20metabolic%20process	oligosaccharide metabolic process	0.039914	0.239484	GO:0009311
4.31034	[A3GALT2, A4GALT, ABCA2, ABCA8, ACER1, ACER2, ACER3, AGK, ALDH3B1, ALDH3B2, ALOX12B, ALOXE3, ASAH1, ASAH2, ASAH2B, B3GALT1, B3GALT2, B3GALT4, B4GALNT1, B4GALT3, B4GALT4, B4GALT5, B4GALT6, C20orf173, CCN1, CCNA2, CERKL, CERS1, CERS2, CERS3, CERS4, CERS5, CERS6, CLN8, CSNK1G2, CYP4F22, DEGS1, DEGS2, ELOVL1, ELOVL2, ELOVL3, ELOVL4, ELOVL5, ELOVL6, ELOVL7, ENPP7, FA2H, FUT6, FUT9, GAL3ST1, GBA, GBAP1…	[CERS6, ELOVL5, FUT9, ST8SIA4, TM9SF2]	[Group16]	[5, 6, 7]	{Group16=0.00641706377283751}	{Group16=0.08342182904688764}	GO:0030148	sphingolipid%20biosynthetic%20process	5	GO_BiologicalProcess-EBI-UniProt-GOA-ACAP-ARAP_25.05.2022_00h00	FALSE	sphingolipid%20biosynthetic%20process	sphingolipid biosynthetic process	0.00846799	0.237104	GO:0030148
4.46429	[A3GALT2, A4GALT, ABCA2, AOAH, B3GALNT1, B3GALT1, B3GALT2, B3GALT4, B3GNT5, B4GALNT1, B4GALT3, B4GALT4, B4GALT5, B4GALT6, BAX, C20orf173, CERK, CLN6, CPTP, CWH43, DPM1, DPM2, DPM3, EGFL7, ENPP7, FA2H, FUCA1, FUT2, FUT6, FUT9, GAL3ST1, GAL3ST2, GAL3ST3, GAL3ST4, GALC, GBA, GBA2, GBA3, GBAP1, GBGT1, GLA, GLB1, GLTP, GM2A, GPAA1, GPLD1, HEXA, HEXB, ITGB8, KIT, LARGE1, LCT, MPPE1, NAGA, NAT8, NEU1, N…	[FUT9, NEU3, PIGS, ST8SIA4, TM9SF2]	[Group16]	[4]	{Group16=0.00641706377283751}	{Group16=0.08342182904688764}	GO:1903509	liposaccharide%20metabolic%20process	5	GO_BiologicalProcess-EBI-UniProt-GOA-ACAP-ARAP_25.05.2022_00h00	FALSE	liposaccharide%20metabolic%20process	liposaccharide metabolic process	0.0073299	0.241887	GO:1903509

## Sheet: Group 15 
% Associated Genes	All Associated Genes	Associated Genes Found	GOGroups	GOLevels	Group PValue	Group PValue Corrected with Bonferroni step down	ID	name	Nr. Genes	Ontology Source	OverViewTerm	shared name	Term	Term PValue	Term PValue Corrected with Bonferroni step down	UNIQUE_ID
4.28571	[AGAP2, AMBRA1, ATG14, ATM, CCKBR, CCL19, CCL21, CCR7, CD19, CDC42, CISH, CLSTN1, DAB2IP, EPHA8, FGF13, FGF2, FGFR3, FGR, FLT1, FLT3, FPR2, IPMK, IRS1, KIT, LYN, NOD2, P2RY12, P3R3URF, PDGFB, PDGFRA, PDGFRB, PIK3C2A, PIK3C2B, PIK3C2G, PIK3C3, PIK3CA, PIK3CB, PIK3CD, PIK3CG, PIK3IP1, PIK3R1, PIK3R2, PIK3R3, PIK3R4, PIK3R5, PIK3R6, PLGLA, PLGLB1, PLGLB2, PRKD1, PTK2, PTK2B, RUBCN, SLA2, SOCS1, SOCS…	[SOCS2, SOCS4, TEK]	[Group15]	[8, 9, 10]	{Group15=6.342583465314808E-4}	{Group15=0.010782391891035173}	GO:0035004	phosphatidylinositol%203-kinase%20activity	3	GO_BiologicalProcess-EBI-UniProt-GOA-ACAP-ARAP_25.05.2022_00h00	FALSE	phosphatidylinositol%203-kinase%20activity	phosphatidylinositol 3-kinase activity	0.039914	0.239484	GO:0035004
7.69231	[AGAP2, ATG14, ATM, BECN1, CCKBR, CISH, CLSTN1, FIG4, FPR2, INPP4A, INPP4B, OCRL, P3R3URF, PIK3C2A, PIK3C2B, PIK3C2G, PIK3C3, PIK3CA, PIK3CB, PIK3CD, PIK3CG, PIK3R1, PIK3R2, PIK3R3, PIK3R4, PIK3R5, PIK3R6, PIKFYVE, SLA2, SOCS1, SOCS2, SOCS3, SOCS4, SOCS5, SOCS6, SOCS7, SYNJ1, SYNJ2, UVRAG]	[SOCS2, SOCS4, UVRAG]	[Group15]	[8, 9, 10]	{Group15=6.342583465314808E-4}	{Group15=0.010782391891035173}	GO:0036092	phosphatidylinositol-3-phosphate%20biosynthetic%20process	3	GO_BiologicalProcess-EBI-UniProt-GOA-ACAP-ARAP_25.05.2022_00h00	FALSE	phosphatidylinositol-3-phosphate%20biosynthetic%20process	phosphatidylinositol-3-phosphate biosynthetic process	0.00848215	0.229018	GO:0036092
4.16667	[AGAP2, AMBRA1, ATG14, CCKBR, CCL19, CCL21, CCR7, CD19, CD81, CDC42, CISH, DAB2IP, DGKZ, EEF1A2, EPHA8, F2, FGF13, FGF2, FGFR3, FGR, FLT1, FLT3, FPR2, IRS1, KIT, LYN, NOD2, NRBF2, P2RY12, P3R3URF, PDGFB, PDGFRA, PDGFRB, PIK3IP1, PIK3R1, PIK3R2, PIK3R3, PIK3R4, PIK3R5, PIK3R6, PIP4K2A, PIP4K2B, PIP4K2C, PLGLA, PLGLB1, PLGLB2, PPP2R5A, PRKD1, PTK2, PTK2B, RB1, RBL1, RBL2, RUBCN, SLA2, SOCS1, SOCS2,…	[SOCS2, SOCS4, TEK]	[Group15]	[6, 7, 8, 9]	{Group15=6.342583465314808E-4}	{Group15=0.010782391891035173}	GO:0043550	regulation%20of%20lipid%20kinase%20activity	3	GO_BiologicalProcess-EBI-UniProt-GOA-ACAP-ARAP_25.05.2022_00h00	FALSE	regulation%20of%20lipid%20kinase%20activity	regulation of lipid kinase activity	0.0428214	0.171285	GO:0043550
5.08475	[AGAP2, AMBRA1, ATG14, CCKBR, CCL19, CCL21, CCR7, CD19, CDC42, CISH, DAB2IP, EPHA8, FGF13, FGF2, FGFR3, FGR, FLT1, FLT3, FPR2, IRS1, KIT, LYN, NOD2, P2RY12, P3R3URF, PDGFB, PDGFRA, PDGFRB, PIK3IP1, PIK3R1, PIK3R2, PIK3R3, PIK3R4, PIK3R5, PIK3R6, PLGLA, PLGLB1, PLGLB2, PRKD1, PTK2, PTK2B, RUBCN, SLA2, SOCS1, SOCS2, SOCS3, SOCS4, SOCS5, SOCS6, SOCS7, SRC, TEK, TGFB1, TNFAIP8L3, VAV2, VAV3, WASHC1, …	[SOCS2, SOCS4, TEK]	[Group15]	[7, 8, 9, 10, 11]	{Group15=6.342583465314808E-4}	{Group15=0.010782391891035173}	GO:0043551	regulation%20of%20phosphatidylinositol%203-kinase%20activity	3	GO_BiologicalProcess-EBI-UniProt-GOA-ACAP-ARAP_25.05.2022_00h00	FALSE	regulation%20of%20phosphatidylinositol%203-kinase%20activity	regulation of phosphatidylinositol 3-kinase activity	0.0258105	0.283916	GO:0043551
4.2654	[AGAP2, AMBRA1, ATG14, ATM, BECN1, BMX, BPNT1, BPNT2, CCKBR, CCL19, CCL21, CCR7, CD19, CD81, CDC42, CDIPT, CDS1, CHEK2, CHRM5, CISH, CLSTN1, CSF1R, CWH43, DAB2IP, DGKE, DGKZ, DPM1, DPM2, DPM3, EFR3A, EFR3B, EPHA8, FAM126A, FAM126B, FGF13, FGF2, FGFR3, FGR, FIG4, FLT1, FLT3, FPR2, GALR2, GPAA1, GPLD1, HTR2A, HTR2B, HTR2C, IMPA1, IMPA2, INPP1, INPP4A, INPP4B, INPP5A, INPP5B, INPP5D, INPP5E, INPP5F,…	[EFR3A, LPGAT1, MTMR6, PIGS, PIP4P1, SOCS2, SOCS4, TEK, UVRAG]	[Group15]	[6, 7]	{Group15=6.342583465314808E-4}	{Group15=0.010782391891035173}	GO:0046488	phosphatidylinositol%20metabolic%20process	9	GO_BiologicalProcess-EBI-UniProt-GOA-ACAP-ARAP_25.05.2022_00h00	TRUE	phosphatidylinositol%20metabolic%20process	phosphatidylinositol metabolic process	0.000485	0.0262022	GO:0046488
4.38596	[AGAP2, AMBRA1, ATG14, ATM, BECN1, BPNT1, BPNT2, CCKBR, CCL19, CCL21, CCR7, CD19, CD81, CDC42, CISH, CLSTN1, DAB2IP, DGKZ, EFR3A, EFR3B, EPHA8, FAM126A, FAM126B, FGF13, FGF2, FGFR3, FGR, FIG4, FLT1, FLT3, FPR2, IMPA1, IMPA2, INPP1, INPP4A, INPP4B, IP6K1, IP6K2, IP6K3, IPMK, IRS1, ITPKA, ITPKB, ITPKC, KIT, LYN, NOD2, OCRL, P2RY12, P3R3URF, PDGFB, PDGFRA, PDGFRB, PI4K2A, PI4K2B, PI4KA, PI4KAP1, PI4…	[EFR3A, SOCS2, SOCS4, TEK, UVRAG]	[Group15]	[7, 8, 9]	{Group15=6.342583465314808E-4}	{Group15=0.010782391891035173}	GO:0046854	phosphatidylinositol%20phosphate%20biosynthetic%20process	5	GO_BiologicalProcess-EBI-UniProt-GOA-ACAP-ARAP_25.05.2022_00h00	FALSE	phosphatidylinositol%20phosphate%20biosynthetic%20process	phosphatidylinositol phosphate biosynthetic process	0.00788467	0.244425	GO:0046854

## Sheet: Group 14
					% Associated Genes	All Associated Genes	Associated Genes Found	GOGroups	GOLevels	Group PValue	Group PValue Corrected with Bonferroni step down	ID	name	Nr. Genes	Ontology Source	OverViewTerm	shared name	Term	Term PValue	Term PValue Corrected with Bonferroni step down	UNIQUE_ID
					5.08475	[ARCN1, ARF3, ARF4, ARF5, ATP9A, ATP9B, BET1L, BICD2, BNIP1, CCL13, COG3, COG4, COG7, COPA, COPB2, COPE, COPG2, COPZ1, COPZ2, DNAJC28, ERGIC1, ERGIC2, ERGIC3, GBF1, GOLPH3, GOLPH3L, HTT, KDELR1, KDELR2, KDELR3, KIF1C, LMAN2, NBAS, PICK1, PITPNB, PLPP3, PTGES2, RAB33B, RAB41, RAB43, RAB6A, RAB6B, RAB6C, RAB6D, RER1, RINT1, SCFD1, SCYL1, SEC22B, SLC6A4, STX18, TAPBP, TMED10, TMED10P1, TMEM115, UBE2…	[RAB6A, RAB6C, UVRAG]	[Group14]	[6]	{Group14=0.0024967641053253178}	{Group14=0.03745146157987977}	GO:0006890	retrograde%20vesicle-mediated%20transport,%20Golgi%20to%20endoplasmic%20reticulum	3	GO_BiologicalProcess-EBI-UniProt-GOA-ACAP-ARAP_25.05.2022_00h00	FALSE	retrograde%20vesicle-mediated%20transport,%20Golgi%20to%20endoplasmic%20reticulum	retrograde vesicle-mediated transport, Golgi to endoplasmic reticulum	0.0258105	0.283916	GO:0006890
					7.89474	[COG1, COG2, COG3, COG4, COG5, COG6, COG7, COG8, COPA, COPB1, COPB2, COPE, COPG1, COPG2, COPZ1, COPZ2, CUX1, GABARAPL2, GOLGA5, GOLGA8B, GOSR1, GOSR2, NAPA, NAPG, NAPSA, NSF, RAB33B, RAB41, RAB43, RAB6A, RAB6B, RAB6C, RAB6D, TRAPPC10, TRAPPC3, TRAPPC3L, VTI1A, VTI1B]	[COG6, RAB6A, RAB6C]	[Group14]	[6]	{Group14=0.0024967641053253178}	{Group14=0.03745146157987977}	GO:0006891	intra-Golgi%20vesicle-mediated%20transport	3	GO_BiologicalProcess-EBI-UniProt-GOA-ACAP-ARAP_25.05.2022_00h00	FALSE	intra-Golgi%20vesicle-mediated%20transport	intra-Golgi vesicle-mediated transport	0.0078914	0.236742	GO:0006891
					4.85437	[AKR1B10, ANKFY1, ARFIP1, ARFRP1, ARL1, ATP9A, BAIAP3, BET1L, CLN5, CLTC, CLTCL1, DCTN1, DENND2A, DENND5A, EHD3, EIPR1, ERC1, EVI5, GBF1, GCC2, GGA1, GOLT1A, GOLT1B, GOSR1, HEATR5A, HEATR5B, LMAN1, LRRK2, MAGEL2, PHETA1, PHETA2, PIKFYVE, PLEKHJ1, PREPL, PRKN, PTGES2, RAB29, RAB41, RAB43, RAB6A, RAB6B, RAB6C, RAB6D, RAB7A, RAB7B, RAB9A, RAB9B, RBSN, RGP1, RGPD1, RHOBTB3, RIC1, RNF126, SGSM2, SLC66…	[RAB29, RAB6A, RAB6C, SNX8, VPS26A]	[Group14]	[5, 6]	{Group14=0.0024967641053253178}	{Group14=0.03745146157987977}	GO:0042147	retrograde%20transport,%20endosome%20to%20Golgi	5	GO_BiologicalProcess-EBI-UniProt-GOA-ACAP-ARAP_25.05.2022_00h00	TRUE	retrograde%20transport,%20endosome%20to%20Golgi	retrograde transport, endosome to Golgi	0.00516739	0.232533	GO:0042147

## Sheet: Table
			Group#	Group Term	Nodes	Group Pvalue
			Group 18	Nephron development	19	5.87239e-05
			Group 17	Regulation of alpha-beta T cell differentiation	15	0.00105956
			Group 16	Sphingolipid metabolic process	9	0.00641706
			Group 15	Phosphatidylinositol metabolic process	6	0.000634258
			Group 14	Retrograde transport, endosome to Golgi	3	0.00249676
			Group 13	Neutral lipid biosynthetic process	2	0.0158121
			Group 12	Positive regulation of protein localization to cell periphery	2	0.0357488
			Group 11	Regulation of dendritic spin development	2	0.00560265
			Group 10	T cell selection	1	0.0194875
			Group 9	Cellular component maintenance	1	0.0413547
			Group 8	Regulation of epidermal growth factor receptor signaling pathway	1	0.0443139
			Group 7	Negative regulation of intracellular transport	1	0.0344131
			Group 6	Positive regulation of gliogenesis	1	0.00690565
			Group 5	Negative regulation of signaling receptor activity	1	0.0428214
			Group 4	Regulation of actin filament-based movement	1	0.0104071
			Group 3	Regulation of lamellipodium organization	1	0.0246891
			Group 2	Regulation of postsynaptic membrane neurotransmitter receptor levels	1	0.0428214
			Group 1	G protein-coupled receptor signaling pathway, coupled to cyclic nucleotide second messenger	1	0.0473758
			Group 0	Peroxisome organization	1	0.00678488
